# Supplementary material for: Assessing nature-based coastal defense
Source: Sci Rep. 2025 May 14;15:16798. doi: 10.1038/s41598-025-96744-7 (PMC12078504; doi:10.1038/s41598-025-96744-7)
Supplement: Supplementary file 2 — Supplementary Material 2 [file 41598_2025_96744_MOESM2_ESM.xlsx]

## Sheet: Feuil1
		PACIFIC OCEAN									INDIAN OCEAN				CARIBBEAN
		New Caledonia					French Polynesia				Reunion Island				Martinique			Guadeloupe
Variable	Indicator	No.1 Pacific 1. Mangrove and beach vegetation restoration at Tina Golf by SOS mangroves (Nouméa, Grande Terre)	No.2 Pacific 2. Protection and restoration of the riparian vegetation of the Nera River (Bourail, Grande Terre)	No.3 Pacific 3. Coastal vegetation restoration by the Bwärä Tortues Marines association (Bourail, Grande Terre)	No.4 Pacific 4. Mangrove restoration by the Hô-üt association (Touho, Grande Terre)	No.5 Pacific 5. Mangrove and coastal vegetation restoration by the Popwadene association (Poindimié, Grande Terre)	No.6 Pacific 6. Coral reef restoration by Coral Gardeners (Moorea & Tahiti, Society Islands; Ahe & Tikehau, Tuamotu-Gambier Islands)	No.7 Pacific 7. Restoration of the ocean beach crest's native vegetation (Hao Atoll, Tuamotu-Gambier Islands)	No.8 Pacific 8. Restoration of the Tukuhora Priority Conservation Area (Anaa Atoll, Tuamotu-Gambier Islands	No.9 Pacific 9. Restoration of the native coastal vegetation (Paea, Tahiti, Society Islands)	No.10 Indian Ocean 1. Rehabilitation of Cambaie Beach, Saint-Paul	No.11 Indian Ocean 2. Enhancement and restoration of the wooded coastal fringe of l'Hermitage-les-Bains, Saint-Paul	No.12 Indian Ocean 3. Rehabilitation of a turtle nesting site at Gouffre de l'Étang-Salé, Étang-Salé	No.13 Indian Ocean 4. Rehabilitation of turtle nesting sites on the West Coast	No.14 Caribbean 1. Z'ab marina Fort-de-France	No.15 Caribbean 2. RÉCIPROCITÉ Le Lamentin, Martinique	No.16 Caribbean 3. Reducing coastal risks at Boucaniers Village, Sainte-Anne Martinique	No.17 Caribbean 4. Carib Coast: Clugny Beach, Anse Maurice, Anse à la Gourde, Salines Beach	No.18 Caribbean 5. Restoration of North Port Louis coastal area	No.19 Caribbean 6. Experimental approach to soft coastline management, La Salien Beach, Le Gosier	No.20 Caribbean 7. Reducing coastal risks at Caravelle Village, Sainte-Anne	No.21 Caribbean 8. JA-RIV Jarry	No.22 Caribbean 9. Adapt' Island, Pointe-à-Pitre (Petit Cul-de-Sac marin) and Folle Anse habror (Marie-Galante Island)	No.23 Caribbean 10. Plant'Aksyon, Saint-François
1. Local context	1.1. Regulatory context	1 Neutral legal context Existence of a legal tool for the protection of mangroves but not applied. No barrier or legal leverage to the implementation of the project	2 Existing environmental protection tools (several marine protected areas; New Caledonia's lagoons: reef diversity and associated ecosystems are inscribed on the UNSECO World Heritage List; West Coastal Zone (WCZ) Provincial Park) but not always respected (agent not always present to enforce the environmental code); the PEP (Shared Water Policy); provincial reforestation policy; Pacific Regional …	2 Existing environmental protection tools (National Action Plan for Sea Turtles; Poé Marine Protected Area; New Caledonian lagoons: reef diversity and associated ecosystems are inscribed on the UNSECO World Heritage List; West Coastal Zone (ZCO) Provincial Park) but not always respected (agent not always present to enforce the environmental code); however, within the framework of the ZCO, the Bwa…	1 Neutral legal context No barrier or legal leverage to the implementation of the project was highlighted by the project leader. PPGR, municipal actions to reduce risks: general context rather favourable but which has no specific direct impact on the project Existence of a National Policy for the Protection of Wetlands (National Wetlands Plan 2022-2026) but which has no direct impact on the deplo…	3 Customary legal context very favourable to the project (important area for fishing which encourages its preservation); authorisation to intervene on the DPM (support from the provincial agency); The project is included in the tribe's management plan	1 Existence of a Marine Environment Management Plan since 2005 which aims to "sustainably exploit lagoon resources, conserve and enhance its heritage and ensure the repopulation of the lagoon for future generations", despite the existence of this EMMP it does not guarantee sufficient conservation (the problem of polluted water inflows from the watershed being the cause of major damage to the cora…	1 Neutral legal context No legal constraints (not sure that legal tools exist or are applied on the coast here); The municipality acts freely on its own landain	1 Neutral legal context Existing regulatory tools neither support nor constrain the project	1 Neutral legal context According to the leader, no regulatory tool has encouraged or constrained the project.	1 Neutral legal context, as there are both facilitating and constraining tools available PPRn flooding and PPR littoral (retreat of the coastline and marine submersion); management plan for the state-owned forest which integrates issues linked to coastal risks; general derogation requested by the ONF from the DEAL to work with protected species (anticipated by the ONF because of difficulties enco…	2 Neutral legal context, as it is restrictive and easily obtained authorisations Existing tools: PPRL; adjacent marine reserve; Water Act; Ongoing reflection in favour of a PGS (Sediment Management Plan) A certain number of regulatory obligations are imposed when carrying out dredging and sediment displacement operations; despite these constraints, the TCO interacts in complete transparency with …	1 Neutral legal context, as it is restrictive and easily obtained authorisations Existing tools: PPRL; adjacent marine reserve; Water Act; Ongoing reflection in favour of a PGS (Sediment Management Plan) A certain number of regulatory obligations are imposed when carrying out dredging and sediment displacement operations; despite these constraints, the TCO interacts in complete transparency with …	1 Neutral legal context, as it is restrictive and easily obtained authorisations Existing tools: PPRL; adjacent marine reserve; Water Act; Ongoing reflection in favour of a PGS (Sediment Management Plan) A certain number of regulatory obligations are imposed when carrying out dredging and sediment displacement operations; despite these constraints, the TCO interacts in complete transparency with …	1 Existing tools: PPR, TRI and PGRI Martinique; ZHIEP; FDF's large bay contract, of which CACEM is one of the supporting structures; Ongoing development plan The existing tools (PPR, TRI, PGRI, ZHIEP, large FDF bay contract) do not facilitate or constrain the implementation of the project.	2 Existing tools: PPR + IRR, project for the creation of a nature reserve in the bay of Genipa (municipality integrated as a buffer zone), ZHIEP, wetland plan remarkable space of the SMVM Rather favourable legal context, in particular thanks to the inclusion of the manatee mangrove within the buffer zone of the Genipa Bay Nature Reserve; a prefectural decree assigns the management of Martinique's…	1 Neutral legal context, as it is restrictive and easily obtained authorisations	1 Neutral regulatory context, although certain legal tools theoretically favour the implementation of the project, they are not always respected (e.g. illegal occupation of sites); In addition, the procedures for Existing tools: Coastal Law, PPRN, remarkable coastal area + Grands Sites operation (Pointe des Châteaux), natural area of the PLU (N), a specific section dedicated to the FDL in the for…	0 Existing tools: PPRN, remarkable coastal area, terrestrial ZNIEFF 1 and RAMSAR wetland, marine area adjacent to the Guadeloupe National Park, the terrestrial zone is a buffer zone of the Grand Cul de Sac biosphere reserve, WFD (monitoring of two seagrass beds), national action plan for sea turtles The existence of numerous legal tools aimed at protecting the environment has not specifically fac…	2 Existing tools: ZNIEFF Type 1; remarkable coastal area; Municipal decree prohibiting attendance in the event of a massive deposit of sargassum The presence of a ZNIEFF Type 1 motivates and facilitates the implementation of the action (the sandy barrier is a guarantee of the captive mangrove)	1 Neutral legal context, as it is restrictive and easily obtained authorisations Sea turtle nesting site (National Action Plan for Sea Turtles) acts both as a lever encouraging the restoration of the beach but also as a brake because a certain number of prerogatives must be respected before acting (e.g. precaution when dismantling the pontoon); authorization to deconstruct the pontoon obtained wi…	2 Outils existants : Code de l'environnement, code de l'urbanisme (espace remarquable du littoral), code général de la propriété des personnes publiques, soumis au régime forestier, Loi GEMAPI, PLU (espace naturel) Le contexte juridique facilite les négociations menées par le Conservatoire du Littoral pour récupérer les terrains occupés illégalement par des et entreprises	2 Existing tools: Function of the GPMG's natural area manager PPR/PLU (under revision at the level of Guadeloupe, inconsistencies are to be noted at the territorial level because these documents were produced by different design offices from one municipality to another, which results in heterogeneous methods and results) The GPMG has a number of regulatory obligations in terms of environmental pr…	1 According to the project leader, the presence of environmental preservation tools does not sufficiently guarantee the protection of the sites and therefore does not contribute sufficiently to supporting the project. Existing tools: PPR, remarkable space, ENS Large site (Anse à la Gourde) Revision of the PLU in progress, integration of the notions of ecological corridors with the aim of connecti…
	1.2. Land tenure context	1 Relatively unfavourable land tenure context Multi-stakeholder land tenure (municipality, province and golf course), despite the difficulties at the beginning to identify who was in charge of which sectors the action could be deployed without problem.	1 Relatively unfavourable land tenure context Actions deployed mainly on private land (in private homes) on the basis of a specific agreement rooted in voluntary work	2 Relatively favourable context Public property but perimeter concerned not specifically dedicated to environmental protection or restoration actions The South Province manages the protected air and the DPM - Bwara is the assimilated manager (authorization of the South Province); Zones of customary influence overlap and are taken into account by the association (long-standing recognition and resp…	2 Relatively favourable land tenure context Customary territory favourable to the preservation of the mangrove (strong cultural link with the ecosystem concerned); Foncier provincial DPM requires applications to be made for any removal and any replanting action, authorization obtained	2 Relatively favourable land tenure context Customary land, parts of which are taboo and important for fishing, which supports its preservation; land belonging to the Saint-Denis tribe, which is the main promoter of the project; Foncier provincial DPM requires applications to be made for any removal and any replanting action (authorization obtained)	2 DRM management and facilitating municipality Perimeter included in the Moorea PGEM which is mainly dedicated to the sustainable exploitation and conservation of lagoon resources, however many uses are allowed and their supervision is not always guaranteed even if there is a PGEM	2 Relatively favourable land tenure context The actions are deployed on land belonging to the municipality (main project leader))	0 Unfavourable land tenure context The restoration actions are deployed on land controlled in part by the DAC (Directorate of Civil Aviation), which restricts access to the land (installation of a barrier preventing access to the eastern part of the site to be restored) and more generally the realization of the project (continuation of land clearing)	2 Public land occupied by the Louis Malardé Institute (project partner), relatively favourable land; However, the presence of a research centre on part of the site has constrained the perimeter of the project due to a very strong swell that accelerated coastal erosion during the project (riprap barrier planned)	3 DPM (zone of 50 geometric steps) entrusted to the management of the ONF on the upper beach/wooded strip; the lower part of the beach remains of the DPM managed by the DEAL (application for authorisation to occupy the DPM as part of the project) Public land dedicated to the preservation and management of the forest that facilitates the implementation of the project; the DPM part did not appear t…	2 Land belonging to the DEAL but a management agreement signed with the municipality of Saint-Paul + DPM managed by the DEAL + Adjacent Marine Reserve The municipality can intervene on public land subject to obtaining the necessary authorisations from the DEAL (AOT easily obtained thanks to the case-by-case order)	3 State forest of the coastline managed by the ONF. The land is under the management of the ONF, so the implementation of the action by the latter is facilitated.	2 The public status is rather a lever, even if this status implies obtaining prior authorizations from the DPM. Cap-Champagne: DPM, land owned by the State, managed by the DEAL Souris Chaude creeks in Trois-bassin: CDL land Saint-Leu cemetery: CDL land Etang-Salé: departmental-state land, manager of the FDL by the ONF Depending on the project leader, the time it takes to obtain these authorizatio…	2 East coast of the Pointe des Sables: DPM managed by the Grand Port Maritime de Guadeloupe; West coast of Pointe des Sables: DPM managed by CACEM; National Defence Land; Prefectural decree authorising the use of part of the body of water for military purposes Relatively favourable land context: land acts both as a lever and as a brake, yet all the authorisations have been obtained	3 Public ownership of the CDL or State (DPM and other state-owned land outside the DPM) A collaboration between the Conservatoire du Littoral, the State and the Municipality is in place, which promotes action. Land facilitates the implementation of the action and encourages its long-term success since the land is guaranteed in perpetuity	1 Intertidal zone integrated into the Public Maritime Domain, which complicates and delays the implementation of technical measures	3 Cluny: property of the CDL, managed by the municipality Mauritius, Anse à la Gourde and Salines: ONF national forest Land facilitates the implementation of the action and encourages its long-term success since the land is guaranteed in perpetuityé	3 Project deployed on state-owned property managed by the ONF (north) and CDL land (south) Land facilitates the implementation of the action and encourages its long-term success since the land is guaranteed in perpetuity	3 Public ownership of the CDL Land facilitates the implementation of the action and encourages its long-term success since the land is guaranteed in perpetuity	1 Intertidal zone integrated into the Public Maritime Domain, which complicates and delays the implementation of technical measures	3 Public ownership of the CDL Land facilitates the implementation of the action and encourages its long-term success since the land is guaranteed in perpetuity	2 Land allocated to the GPMG which is the owner and manager of the land, except for a small land area on which there is a double tritre of CDL and GPMG ownership Dedicated land in the GPMG strategy; frozen areas guaranteed in the long term via the New Generation Port project (these environmental spaces are included in the biodiversity action plan of the GPMG (Cayoli) and are the subject of specif…	3 Public land (FDL with ONF management and Departmental Council), a solid partnership between these structures and the municipality that facilitates the project's actions Land facilitates the implementation of the action and encourages its long-term success since the land is guaranteed in perpetuity
	1.3. Technical context	1 Previous technical experiences with mangrove replanting; No previous experience with hydraulic reconnection	1 Previous technical experience in plant replanting and nursery growth; Partial experience in riparian forest restoration	3 Experience in replanting native coastal species since 2006; planting work on the sites of Baie des Tortues, Baie des Amoureux, Poé and on the Roche Percée coastline for 17 years to reform a coastal vegetation strip of at least 30 metres	3 Numerous previous experiments and perfectly mastered technical know-how	2 Conclusive experiments on the mangrove component; less well mastered technical know-how concerning the restoration of vegetation at the top of the beach The project leader and the associative partner already had technical know-how on the mangrove replanting component (many past experiences, the elders were already planting mangroves a long time ago); First experience on the replanting of vegeta…	1 Partial experience at the beginning of the project, technical skills partially available (only on the coral restoration part); support from CRIOBE and a marine biologist from the DRM (Vetea Liao) on the reef knowledge part; cuttings already carried out in hotels; (Dr. Bowden-Kerby Austin: 2019, Cutting Training)	1 No action to restore native vegetation had been implemented before this project; however, the technical team and the population of the municipality had skills in planting and maintaining plants; The technical partner (project management assistance) hired for the project is used to working on atolls and had already carried out actions of this type, so he was competent on the revegetation compone…	1 Previous experiment as part of a BEST 2.0 project for the restoration of OEM vegetation. Limited prior technical know-how on the nursery side	1 Lack of previous experimentation but existence of useful technical skills. The ecologist in charge of carrying out the restoration already had solid experience in botany and ecology, particularly in the Society Islands; There is local know-how in the germination of native and endemic plants in valley and mountain forests (but this person could not be hired for this project for financial reasons)	2 The ONF had already carried out a project to replant and reprofile the beach/dune system to combat erosion on the Etang Salé site in 2010. The project carried out on the Cambaie site relied heavily on this experience; previous experience in the field of IAS control and planting of plants in coastal areas; The reprofiling part remains to be mastered	2 A test area had been set up in the past (between 2003 (first plantings) and 2013 (first results)) by replanting the three layers of coastal vegetation (from ONF documents); the company hired to carry out the plantations is specialized in the field and had sufficient technical skills at the start of the project; lack of experience on the reprofiling side"	1 A first revegetation action for the benefit of turtles was carried out in 2007/2008 on one of the beaches of Saint-Philippe; the holder has solid technical knowledge of plantations and IAS control; no previous technical experience with reprofiling in the territory	3 The CEDTM had already built up solid experience in beach rehabilitation since the end of the 1990s, so the technical know-how necessary for the deployment of the project was already fully mastered by the project leader	1 Lack of previous experience; innovative technique on the Martinique territory inspired by Indonesia ("Building with nature" project)	1 Lack of previous experience, partial technical mastery	1 Previous experience on the restoration of top-of-the-beach vegetation; lack of experience in the use of geotextile socks to stabilize the beach; lack of previous experience with the removal of heavy structures	3 First experiments (installation of regeneration enclosures and planting) carried out from 2007 on the sites of Anse Cluny and Mauritius Solid experience and skills	3 Previous experience (ONF, Carib Coast), installation of regeneration pens, planting and soil decompaction already carried out in the past	1 Absence of previous NBCD experiments of this type; Technical skills and experience in vegetation restoration and use management	0 Lack of experience and competence; Recourse to heavy defence until then	1 Long experience of mangrove restoration but not on swamp forest; The NBCD involves new techniques for which no experience or skills can be remobilized (swamp forest restoration, bio-remediation consisting of using the soil decontamination capacity of plant formations)	2 Previous experience in the marine environment (Cayoli project, coral farms); previous experience in a terrestrial environment (habitat restoration but not on the decontamination component); existing technical skills within the project and implementation on the terrestrial environment (soil analysis, adaptation of plants in saline environment, creation of nursery, etc.)	2 Previous experience (ONF, Carib Coast), technical skills in the management of sea turtle nesting beaches
	1.4. Cognitive context (including technical and scientific knowledge and indigenous and local knowledge)	2 At the start of the project, knowledge was available on the uses related to the sites as well as on the evolution of the coastline since the 60s; Knowledge was also available regarding the functioning and role of the mangrove (swell mitigation, spawning for fish, as well as other associated benefits were known)	2 Empirical knowledge acquired over the past twenty years on this sector (operation of the hydro-system, detailed knowledge of the socio-system); lack of knowledge from scientific sources"	2 Empirical knowledge acquired over the past 15 years (observation and experience); training (dry forest conservation programme provided by Stéphane Henock) on the revegetation of the coastline; empirical knowledge of the functioning of the socio-ecosystem and in particular the role of the reef in the production of sediments as well as the uses and users of the sites	2 Solid knowledge of the mangrove component (restoration), both scientific and empirical; empirical knowledge of usage; lack of scientific knowledge on the risk and marine weather hazard aspect but experience and good knowledge of the sites	2 Empirical knowledge acquired by the tribe and the association over the past ten years on the functioning and role of mangroves, particularly in the fight against erosion; training by the CIE; exchange of knowledge with the SOS Mangrove association; fine and instinctive understanding of the environment; list of coastal plant species provided by CI; Lack of knowledge initially available on the ge…	1 Limited knowledge of coral reproduction at the start of the project in 2017; CRIOBE began coral reproduction experiments in 2016 and helped train the team in its early stages	2 Studies prior to the site contract for the Hao atoll; prior knowledge on the PTPU side (e.g., previous experiences of vegetation restoration in Nukutepipi); available studies carried out by BRGM which were useful for the risk aspect	2 Solid knowledge of plant ecology thanks to the support of a specialist and previous restoration operations. Lack of knowledge/know-how on the "nursery" aspect	1 Solid knowledge of conservation ecology; empirical knowledge based on local knowledge and the experience of site users (ILM agents in Paea) for the evolution of the coastline and uses of the site (no dedicated quantitative study)	2 The coastal system was well understood by the ONF from the outset, which was also able to surround itself with key players such as BRGM and former researcher Roland Troadec, who brought their expertise on the morphodynamic aspect; Empirical knowledge of uses and use Studies and other available knowledge: thesis on the currentology and sedimentology of the bay of Saint-Paul; study of the evoluti…	2 The project leader has a good knowledge of the site (e.g.: APMR Technical Guide (2003) on the maintenance of coral beaches in Reunion Island, frequentation studies); the municipality of Saint-Paul has a very good knowledge of the number of visitors and users of the site; the knowledge of the wearer is also based on the work of the BRGM, which has been carrying out morpho-dynamic monitoring of t…	2 Knowledge of the ecological, geomorphological and hydro-sedimentary aspects (advice from R. Troadec, dune management guide); Empirical knowledge of uses	2 Empirical knowledge and studies available on beach functioning and ecology. Thesis on the use and use of the West Coast coastlines	2 Suez Consulting has solid knowledge (studies carried out on the site since the 1990s); Limited knowledge of the social context	2 Socio-economic knowledge; partnership with the Bioeco centre (Centro Oriental de Ecosistemas y Biodiversidad) in Cuba has made it possible to provide knowledge on the anthropogenic pressures exerted on the mangrove but also to get to know the different actors in the territory and to learn how to work with them (at the start of the project, the links between the stakeholders were already establi…	1 Existence of limited knowledge, only geomorphological	2 Existence of scientific and empirical geomorphological, ecological and beach use knowledge	2 Existence of knowledge in various fields (frequentation, evolution of the coastline, social, political and historical context, ecosystems); diverse sources of knowledge and including local knowledge (alumni and associations)	2 Existence of scientific and empirical geomorphological knowledge (scientific study available), ecological knowledge relating to the uses and impacts of sargassum on human health (measurement of hydrogen sulfide and ammonia levels); taking into account local knowledge relayed by residents and regulars of the site	2 Existence of geomorphological knowledge, on the risk of erosion and on the state of marine ecosystems	1 Lack of knowledge on the hydrological functioning of the site (numerical modelling study planned); lack of knowledge identified as an obstacle at the beginning of the project; local knowledge on the evolution of the site provided by residents and businesses occupying the site; knowledge of legal tools and the process for releasing illegally occupied land	2 Scientific committee in support of the project; integration of local knowledge of port users; studies, experience and scientific expertise acquired in the framework of the previous Cayoli project (mainly in the field of ecology); knowledge of the system and risks (coastal strip management plan, modelling by BRGM on coastal risk forecasts; hydrodynamic and hydrosedimentary modelling at the scale…	2 Existence of scientific and empirical geomorphological, ecological and use knowledge
2. Governance	2.1. Ability of the NBCD holder and its partners to deploy it successfully in the field	2 Good ability of the project leader and partners to mobilize the various stakeholders and human and technical skills necessary for the implementation and success of the project	3 Very satisfactory capacities of the project leader and partners to mobilize the various stakeholders and human and technical skills necessary for the implementation and success of the project	3 Very satisfactory ability of the leader to mobilize the human resources and skills necessary over the long term	3 Very satisfactory capacities of the project leader and partners to mobilize the various stakeholders and human and technical skills necessary for the implementation and success of the project; Association well rooted in the territory	3 Very satisfactory ability of the leader to mobilize the human resources and skills necessary over the long term	2 Satisfactory human and technical capacities 37 people in total: A team of 6 employees dedicated to coral cuttings (including two marine biologists implementing a rigorous protocol since 2020 and 4 trained technicians) A team of 5 or 6 people dedicated to the technology component A team of 8 people on the communication side (photographers, videographers, graphic designers) A team of 4.5 people d…	1 Difficulty in managing the project and the staff at the level of the municipality's services (e.g. hiring of CAEs but a change of team had to be made because the first team was not willing enough and not sufficiently supervised); some errors were made in terms of the arrangement of the plants in relation to their trophic needs despite the explanations provided by the project manager's assistant…	1 Limited human and technical capacity to deploy the action (few staff, poorly trained and unstable personnel); Carrying capacity constrained by the conflict between the carrier and the municipality	3 Excellent ability to mobilize partners with the necessary skills for the implementation and success of the project; Philosophy of Mutual Aid	3 The project leader has the human and technical capacity to implement the project (a sufficient number of ONF employees, and mobilization of experts and external partners)	1 Understaffing throughout the duration of the project set-up (very long duration of the project set-up (2003-2015) was accompanied by a significant turnover, particularly at the level of the municipal team, but these difficulties seem to have been overcome); The project leader then surrounded himself with external service providers and qualified technical partners (e.g. design offices at the tim…	3 The project leader has the human and technical capacity to implement the project (a sufficient number of ONF employees, and expert advice mobilized)	3 The CEDTM's very important capacity to mobilize a network of partners as well as civil society in order to carry out beach rehabilitation operations throughout the program; 10,000 people mobilized for planting and awareness-raising workshops; about forty partners in the network; support for the implementation of the 'Green Jobs' scheme in order to delegate the management of two sites to an asso…	3 Human skills and capacities and satisfactory technical, the joint partnerships and design office make it possible to implement the NBCD within the planned deadlines	3 The project method has been rigorously deployed; the links between the actors of the territory made it possible to carry out the actions; The Environment and Living Environment Department has the human resources and required skills in-house (e.g. project management, technical skills, etc.)	1 The project leader has the ability to face technical challenges by using external partners (consultants, engineering offices); the limited technical and human skills of the project leader constrain the implementation of the NBCD	2 Satisfactory technical abilities; additional human capacity (in number) would be welcome	3 Mobilization of the various stakeholders (e.g. Municipality, CDL, ODE and BRGM) and external service providers, teams of workers available (production unit, wood workshop, works supervisor)	2 Satisfactory technical abilities; satisfactory human capacities thanks to the involvement of the municipality's technical services; reduced human capacity (in number) of the CDL	1 The project leader has the ability to face technical challenges by using external partners (consultants, engineering offices); the limited technical and human skills of the project leader constrain the implementation of the NBCD	2 Sufficient technical and human capacity to carry out the project; Additional staff would be welcome (including a permanent project manager)	1 Delays and difficulties in the deployment of the project due to difficulties in maintaining human capacities on a continuous basis (new team, etc.) but also to external factors over which the GPMG does not have control (e.g. COVID19 crisis, strikes); However, the project has the full support of the Environment Department (coral and mangrove experts); mobilisation and appropriate collaboration w…	3 The project leader has the capacity to mobilise the human and technical resources necessary to implement the project (voluntary, motivated and sufficiently numerous partners)
	2.2 Identifying and involving stakeholders (including potential winners and losers)	2 Good initial identification of the various stakeholders (municipality, province, golf course, mangrove specialist, users and local residents); partial involvement of the stakeholders despite the efforts made to involve the municipality and the golf course: the latter accepted the project but did not wish to get involved; Regular meetings between other stakeholders	3 Initial identification and satisfactory involvement of relevant stakeholders All the stakeholders concerned are included in the project via the monitoring committee or in the form of a letter of support or partnership (Province, Kanak and non-Kanak inhabitants, schoolchildren, farmers, Chamber of Agriculture, ZCO, etc.).	3 Initial identification and satisfactory involvement of relevant stakeholders Almost all the stakeholders are present at the association's annual General Assembly (Kanaks, ZCO, municipality, South Province); very strong support from the Kanaks of Bourail because the project has a dimension that is immaterial, totemic and invisible (the turtle is the major totem of the great chiefdom of the seasi…	3 Initial identification and satisfactory involvement of relevant stakeholders All the stakeholders necessary for the implementation of this project have been integrated (members of the tribe and customary authorities, inhabitants; association; IUCN (PRZHT), training centre, North East Coastal Zone (NECZ), municipality, etc.)	3 Initial identification and satisfactory involvement of relevant stakeholders All the stakeholders necessary for the implementation of this project have been integrated (members of the tribe, from elders to children; Popwadene association; CI)	2 Identification partielle des parties prenantes au démarrage du projet, consolidées par la suite ; Bonne implication des différentes parties prenantes (notamment des scientifiques locaux, des usagers, des établissements scolaires et des communes) ; difficulté à impliquer le gouvernant afin de réduire la pollution (une des conditions nécessaires au succès du projet) même si des efforts sont de pl…	3 Satisfactory identification of the stakeholders necessary for the implementation and success of the project (inhabitants, religious communities, RSMA, teachers, energy manager, etc.)	2 Initial identification and consideration of stakeholders by the project leader, but only partial involvement of stakeholders (conflict with the municipality, non-involvement of non-beneficiaries)	3 Identification and involvement of all stakeholders necessary for the implementation and success of the project	2 Overall, all stakeholders were well identified from the start. Key stakeholders were included in the project, except for the TCO who was not ready to commit to the project (ongoing development of its Coastline Management Strategy). Civil society (mainly schools) has been integrated through planting workshops.	2 Overall, all stakeholders were well identified from the start. A COPIL has been set up as well as more specialised technical committees (at least once a year). Consultations with stakeholders, and in particular local residents. However, these consultations did not meet with the desired result, an insufficient number of local residents were present, and in particular the inhabitants of the distr…	2 Involvement of most stakeholders (DEAL, CEDTM, main users); However, an association and some local residents expressed their dissatisfaction with the removal of the casuarinas and the reprofiling (attachment to the cliff landscape) but this association was not known to the bearer	3 Initial identification and good involvement of stakeholders via a project monitoring committee meeting once a year; public meetings and conferences, workshops and training; High degree of involvement of stakeholders, including civil society in the project	2 Initial identification, but lack of stakeholder involvement despite consultations and the organization of meetings; the willingness of the project leader to involve a local association; During the preliminary phase, collaborative work between the different project partners was carried out in order to reflect on the conception and design of the accretion device.	3 Ongoing involvement of public (State and local authorities) and private (chamber of commerce and industry, companies in the Lézarde industrial zone, ZAC des Mangles, etc.) as well as civil society (e.g. educational programme in schools, creation of a volunteer status, association, integration project)	1 Late identification and involvement of public stakeholders; previous collaboration with the ONF to facilitate the revegetation operations planned as part of the project	2 Initial identification, satisfactory stakeholder involvement; but top-down operation based on the dissemination of information; involvement of targeted groups (RSMA, local associations, schools); Lack of co-construction of the project	3 Initial identification and involvement of all stakeholders; active steering committee (6 meetings over the duration of the project) and public meetings (110 people at the pre-works public meeting); 2 years of consultation	1 Initial identification of stakeholders (users), but voluntary lack of user involvement in the project (pioneering project, controversial action to maintain sargassum deposits)	1 Identification and involvement of stakeholders underway as the project has barely begun; contact and some very limited exchanges with the municipality of Sainte-Anne at this stage	2 Initial identification and involvement of stakeholders through the creation of a project steering committee; However, relatively limited stakeholder participation which leads to a top-down operation not desired by the project leader, increasing stakeholder involvement	2 Initial identification of stakeholders (e.g. CDL involved from the design stage, municipalities and communities of agglomerations are largely involved at several levels since they are members of the SC and the SC and regularly involved in the the progress of the project); existing steering committee within the GPMG; corals scientific committee (involving stakeholders such as the DEAL, UA, prefe…	2 IInitial identification of stakeholders; Lack of a steering committee which probably explains the relatively limited involvement of stakeholders
	2.3 NBCD project's contribution to local capacity-building (development of partnerships, training, awareness-raising, education, information, events, etc.)	2 Significant contribution to local capacity building; regular and permanent work with young people in reintegration; training of students (about 200 per year); One-off workshop with employees of the sponsoring company	2 Training for farmers, the two associations responsible for the nurseries, young people from the RSMA and schoolchildren throughout the duration of the project (2 years); Awareness-raising and training during planting sites with civil society	2 Significant contribution to local capacity building Training of 35 volunteers per year (local and international) on the turtle and coastal preservation component; employment of young people from the Ny tribes; training of schoolchildren (about 10 workshops per year); work to modify management practices with the municipality (moving from a habit of "clean up" to a more "wild" coastline), this wo…	2 Significant contribution to local capacity building; regular work with volunteers and training via the Training Centre	2 Significant contribution to local capacity building (planting workshops with children and the parents' association, women and other members of the tribe; exchanges with neighboring tribes; exchanges with other associations)	2 Significant strengthening of local capacities 4804 people sensitized in Polynesia since 2017 705,000 followers via social networks (local and international) Partnerships with CRIOBE initially and more recently with the University of Berkeley, hosting an intern from the University of Bordeaux Training of the four employees recruited on the cutting component Exchanges of methods and experiences w…	1 15 people benefited from training provided by PTPU; However, at this stage, the skills still seem to be consolidated	1 Limited contribution despite the sustained efforts of the leader to communicate and train (low participation of the population, lack of support from the municipality for the action)	2 400 young people (primary, secondary, university and young people in integration) were made aware of the issues of erosion and preservation of native forests; issues related to invasive alien species were also addressed; germination protocols and plant life cycle were also discussed; Several deliverables will be able to benefit others acting in the field of the environment (e.g.: guide to the i…	2 An intervention with the staff of the State services on the occasion of the European week for sustainable development (on-site workshop with mulching of the plants, uprooting of Prosopis juliflora (Zepinard) and other small works, but also a reminder of the challenges in terms of risks, climate change and biodiversity); the collaboration with the CEDTM has made it possible to organize many plan…	2 Planting workshops and presentations were offered to schoolchildren and residents (about 500 middle school students, and more primary school students), inhabitants of the island and nearby residents (at least 1000 people) to present the project and the issues associated with coastal risks; two awareness-raising videos informed civil society; Thematic panels installed on site (including erosion …	1 Activities for schoolchildren carried out in partnership with the CEDTM; the site also served as a pilot site with the organization of training days for partners (e.g., DEAL, ONF); this reprofiling experiment was then repeated for the Cambaie site	3 Strong contribution of the programme to the strengthening of local capacities through regular actions and with a very wide audience (schoolchildren, associations, children in difficulty, companies, municipal staff, inhabitants of the upper parts of the island, etc.); In all, 300 workshops were held and a total of 10,000 people were sensitized	1 Targeted action: capacity building of the engineering company that will carry out the work; No other actions	3 Diversified actions that benefit a wide range of actors: raising awareness among the population and training of public and private actors at the level of the municipality and neighboring municipalities; frequent sharing of experience (about 12 per year) with other communities and actors in the Caribbean	1 Strengthening internal capacities to apply this type of solution; Awareness and information for users through information panels (customers and locals)	2 Regular but targeted training (RSMA, technical services of certain municipalities); partnerships with schools; final colloquium; collaboration with private and public partners to transfer the know-how acquired; Regular media communication	1 Dissemination of information (video, public meetings); absence of other types of activities, strengthening of knowledge through the realization of a key hydrological study in high demand by stakeholders (CNGT, CDL, ODE, Guadeloupe National Park, DEAL)	1 Targeted actions: training of the municipality's technical services in the differentiated management of beaches according to uses; Capacity building of technical officers to respond to questions posed by the public	1 Strengthening internal capacity to apply this type of solution (including the technical team)	2 Has nevertheless allowed for a limited strengthening of capacities through targeted actions: raising awareness among the population through the dissemination of information (panels, newsletter); strengthening local capacities through knowledge consolidation (governance, applicable law, bio-remediation and coastal risks); members of the steering committee, capacity building of the three companie…	2 Diversified and regular actions: for schoolchildren and the general public; scientific dissemination via international conferences; raising awareness among tenants; training of service providers (e.g. construction companies, divers) on good practices (e.g. coral cuttings and requalification of restored land areas)	2 Training and educational programmes: pupils from three schools (as well as some close supporters) receive regular training on the role of coastal vegetation, methods of plant propagation, planting and maintenance of coastal flora from nursery to natural environment
	2.4. Ability of NBCD holder and its partners to anticipate and resolve conflicts	2 Despite the differences of opinion on certain aspects (different priorities of the economic vs. environmental stakeholders), the leader and his partners managed to obtain the agreement of the golf course in order to be able to carry out the project	3 (No conflicts at this stage, but the project has just started) Good anticipation of conflicts in view of the bearer's knowledge of the previous tensions that sometimes animate the territory; In order to limit the risk of conflicts, the holder applies a communication strategy to make it clear that the actions are carried out in the interest of all, in a win-win logic	3 No conflicts have taken place in the time frame of the OFB's call for projects - previous conflicts Long-term work of discussion and exchange with all stakeholders has been done upstream for 15 years before the start of the project financed by the OFB (according to the project leader "it is also the role of the citizen to make the administrations aware of the issues at stake and to close access…	3 Absence of conflicts related to the proper integration of the association into the territory (legitimate leader); mangroves historically appreciated by the populations (e.g. fishing)	3 Absence of conflict due to excellent governance on the part of the tribe; the tribal functioning has been favorable to move everyone in the same direction (community of interests and actions); Maintaining access for fishermen and boats	3 No conflict has hindered the implementation of actions at this stage.	3 No conflict has hindered the implementation of actions at this stage.	1 Weak capacity to resolve the conflict with the municipality, which constrains the success of the project	3 No conflict has hindered the implementation of actions at this stage; anticipation by preserving accessibility to the site for local residents and regulars	3 Absence de conflit	2 Despite the municipality's efforts to consult with us, part of civil society (the neighbourhood adjacent to the project site) did not feel sufficiently involved; dissatisfaction of part of the population regarding the reduction in parking spaces. Mediation and communication were carried out by the project leader in order to better explain the project's approach; The conflicts have been resolved…	2 The emoval of casuarinas has caused concern on the part of some local residents who have called on the Regional Council; The dialogue made it possible to remedy these controversies, which were not of great magnitude, which did not stop the project	2 Dialogue and mediation work has been set up in response to the reluctance of some residents of the Cap Champagne site to plant native vegetation and remove IAS; arrangement found (taking into account the landscape views of the houses during planting)	3 Absence of conflicts	3 Conflict-free, broad-based communication and inclusive approach An arrangement remains to be found in order to successfully share a common vision on how to manage the water of companies (the Community Board remains for the moment against the discharge of water from private companies into its sanitation network because it fears fines related to the degree of pollution of the water collected, in …	No Data: action not implemented at this stage	2 A conflict: opposition from the elected officials of the municipality of Sainte-Rose due to a lack of communication; good conflict resolution capacity (meetings); the conflict delayed the implementation of the NBCD by 4 months; anticipation of conflicts with users (restriction of access to the beach for vehicles), anticipation as best as possible for other sitess	2 Conflicts have emerged internally in the municipal council but the mayor has stayed the course in favor of this project. Two years of consultation took place and a strong collaboration with the municipality made it possible to provide solid anticipation work that favored the success of the project	3 Anticipation of potential conflicts: prohibition of uses, voluntarily limited communication to civil society, favourable Covid context, strong support from the municipality	1 Disagreement with the municipality about the use of geotextile socks to contain erosion; unanticipated; The renewal of the municipal staff will make it possible to initiate new exchanges on the subject	2 Existence of regular disagreements intrinsic to the nature of the project; difficulties linked to the reluctance of some companies to relinquish illegally occupied land; difficulties overcome by the use of negotiation and legal recourse (deadlines included in the project deadlines)	2 Anticipation of a potential conflict related to the installation of a paid eco-anchorage area; the management of eco-moorings is integrated into the marina concession; will not impact the deployment of the NBCD	3 Absence of conflict, involvement of schoolchildren to obtain the support of the population for the project
3. Funding	3.1 Preliminary economic assessment of SafN	1 Partial evaluation of the total cost of the project; Lack of cost-benefit analysis	1 Partial evaluation of the total cost of the project; Lack of cost-benefit analysis	1 Evaluation of the total cost of the project; Lack of cost-benefit analysis	1 Partial evaluation of the total cost of the project (action that has been adapted to the balance received); Lack of cost-benefit analysis	1 Financial calibration of the project upstream	1 Economic evaluation of the cost of the project; Lack of cost-benefit analysis	1 Economic evaluation of the cost of the project upstream (financing calibrated according to the project); Lack of cost-benefit analysis	1 Economic evaluation of the cost of the project; Lack of cost-benefit analysis	0 No economic evaluation prior to the deployment of the project; Lack of cost-benefit analysis	1 conomic evaluation of the cost of the NBCD; Lack of cost-benefit analysis	1 Economic evaluation of the cost of the NBCD; Lack of cost-benefit analysis	1 Economic evaluation of the cost of the NBCD; Lack of cost-benefit analysis	1 Évaluation économique du coût de la SafN ; absence d'analyse coût-bénéfice	1 Economic evaluation of the cost of the NBCD; cost-benefit analysis to come (to be informed by CEREMA as part of the LIFE ARTISAN); Comparison of the respective costs of two different options	1 Economic evaluation of the cost of the NBCD; Lack of cost-benefit analysis	1 Economic evaluation of the cost of the NBCD; lack of cost-benefit analysis; Comparison of the respective costs of two different options (Espace Pur report)	1 Economic evaluation of the cost of the NBCD; Lack of cost-benefit analysis	1 Economic evaluation of the cost of the NBCD; Lack of cost-benefit analysis	1 The very low cost of the solution has supported decision-making and implementation; Lack of cost-benefit analysis	1 Economic evaluation of the cost of the NBCD; lack of cost-benefit analysis; Comparison of the respective costs of two different options (Espace Pur report)	1 Economic evaluation of the cost of the NBCD; Lack of cost-benefit analysis	1 Economic evaluation of the cost of the NBCD; reflection on alternative solutions (according to the project leader, alternative solutions are technically and financially unrealistic (dikes all around Guadeloupe) and environmentally inconceivable	1 Economic evaluation of the cost of the NBCD; Lack of cost-benefit analysis
	3.2 Financial capacity for NBCD deployment	1 Despite limited resources (recourse to the personal funds of the head of the SOS mangrove association and regular volunteering) the project was able to be deployed; however, additional funds are needed to be able to continue the action (reprofiling and replanting of coastal vegetation)	3 Well-sized project according to the project leader; especially since it relies on partners who also contribute their resources (e.g. Chamber of Agriculture)	2 OFB project well calibrated because thought out upstream by the leader; the association even managed to plant more trees than expected; However, additional funding would be welcome, especially to finance project managers over the long term	2 Sufficient funding, although more staff (e.g. one mangrove referent per site) would be welcome; Only one employee in the association	3 According to the project leader and the partner, the budget was comfortable to carry out the project; All the needs and key actions are covered in a satisfactory way, although it is important to emphasize the importance of the non-monetary participation of many volunteers of the tribe during the operational phase	3 Comfortable and stabilized budget since 2020	2 Adequate budget Indeed, according to the OFB, this project has a substantial budget in view of the actions implemented (€179,527), which has allowed significant investments in terms of means and capacity for action (e.g. acquisition of an all-terrain vehicle and trailer) 4 fixed-term employees for 18 months were planned for the project. Indeed, the agents were not fully qualified; nevertheless,…	1 Budget insufficient to cover staff needs (the local facilitator believes that 7 employees should be used instead of 3 + increased training) The initial funding does not allow for the acquisition of the rainwater collector necessary to ensure the success of the nursery's plantings	1 Insufficient budget and poorly evaluated at the outset "The Best 2.0 financing didn't cover everything, in any case we had no choice since the amount was capped, we realized that the operation costs much more than what we had asked for at the beginning." (Int_T4.1_Pac2023, 12'13'')	3 The financial and human resources are sufficient for this project (300 linear meters)	3 Comfortable funding obtained from the EU; financing of an eco-tourism project, which has led the municipality to do much more work and development than the initial project to restore the top of the beach planned	3 Comfortable budget for the operational part	3 The sums mobilized are sufficient to carry out the actions; The objectives of the project were largely achieved with the available resources and the support of the network of partners	2 Project designed according to the financial capacities of the project leader; Additional funding would be welcome	2 Additional funding would be welcome for staff (operating); funding from the ODE and OFB has recently been obtained and will soon make it possible to recruit a dedicated technician; The project is moving forward according to the calls for projects	2 Sustainability ensured by the high financial capacity of the holder. Club Med is considering using external subsidies; No decision taken at this stage	2 Adequate budget, additional funding has been found to ensure maintenance over a year, additional staff would have been welcome	2 State call for project Resilient Coastal Territories (70% State + 30% ONF) Following the enlargement of the surface area concerned by the project along the way, an additional budget would have been desired in order to complete certain actions that could not be implemented (educational signage, monitoring), moreover the problem did not arise for this project but a ceiling on external charges is …	3 Low-cost 'do nothing' action, maintenance costs covered by the municipalitye	2 Sustainability ensured by the high financial capacity of the holder. However, the reflections on financing have not started; no decision has been made regarding the sources and timing of funding for NBCD operations; The deconstruction of the pontoon was financed internally in 2022	2 A very expensive project, however, the CDL has several financial levers at its disposal to implement the rest of the project	3 The budget is comfortable, especially since the Port supports the project technically and financially; Environmental provisions of the New Generation Port project	2 Additional funding would be welcome for staff
	3.3. NBCD project's long-term financial viability	1 Long-term financial viability thought about by the holder and its partners, but not yet assured; Several avenues for responding to calls for projects are being studied, but few donors offer satisfactory funding on the operational side (need to pay young people in reintegration who work for the project)	2 Willingness to find additional funding in order to continue the actions; Strong support from the project leader in the search for financing	2 Willingness to find additional funding for planting and maintenance, particularly in terms of human resources; continuation of actions planned within the framework of the holder's missions	2 Willingness to find additional funding to support the action; continuation of actions planned within the framework of the holder's missions	3 Sustainability in terms of means provided by the tribe which intends to continue the actions and which has been taking care of this site for many years	3 Funding provided by key partners for an unlimited period of time.	1 Long-term financial sustainability partially assured Significant desire of the municipality to continue the project through the hiring of civic services; However, insufficient budget to consolidate a qualified position dedicated to the project	2 Anticipated long-term financial viability (search for financing by the project leader, who will continue the restoration actions carried out because they are part of its missions)	2 The project leader and the partners wish to continue the actions. Although the funding component is not yet secured, three partners are sure to continue to monitor and carry out actions in the continuity of this project.	2 The project leader is working in partnership with DEAL to find additional funding to continue long-term maintenance and monitoring; high probability of obtaining additional funding to continue the actions (project to extend the action to 1 to 2 ha)	2 The municipality has set up a contract to continue the actions to combat erosion (replanting of the top of the beach, refilling with sand, continuing to cut down casuarina trees); in 2025, SPL Tamarun will take over the management of the site and is expected to include erosion management in its management plan	1 Maintenance of vegetation included in the porter's missions; but the need to find additional funds (e.g. financing of compensatory measures) for topographic monitoring, maintenance of the dune profile and to be able to replicate the measure	2 The holder plans to continue his actions; the majority of the financing for the continuation of the operational actions is secured; funding for further erosion monitoring is not secured	1 Uncertainties about the long-term financial resources available to develop the solution as well as the sustainability and/or extension of the action, a long-term follow-up could however be financed under the Grande Baie Contract if the project shows positive results by 2027	2 The project leader plans to continue the action over the long term (own funding and response to calls for projects)	2 Long-term financial viability assured (high financial capacity of the holder). However, reflections on the financing of the project and its longer-term duration have not begun.	2 The NBCD is the mission of the porter, who is aware of the need for long-term maintenance, a mission of general interest allows the financing of the maintenance of the enclosures over a year	2 The ONF is in charge of the management of its land, which facilitates maintenance in the medium term; continuation of the planned action intrinsically included in the ONF's missions; no end date planned for the monitoring and maintenance of the site (monitoring of vegetation cover by drone, monitoring of regeneration)	3 Low long-term financial needs, maintenance provided by the municipality	2 Long-term financial viability assured (high financial capacity of the holder). However, reflections on the financing of the project and its longer-term duration have not begun.	3 The NBCD is part of the missions of the project leader who plans to continue the action without an end date	3 The approach is part of the GPMG's long-term strategy; registered in the Strategic Project; Dedicated Environment Service Long-term monitoring has already been launched, operations to transfer the operations finalised within the framework of the project to the Environment Department already committed and provisional budget (PPI) established validated - strategy sustained over the very long term	3 Few long-term financial needs; The project leader plans to ensure the continuation of the project in the long term
4. Social acceptability	4.1. Civil society's perception of NBCD in general	No data	No data	No data	2 Based on on-site interviews and focus groups	2 Based on on-site interviews and focus groups	2 92.3% of the 52 respondents say they are in favour of the use of NBCD	2 78.1% of the 32 respondents say they are in favour of the use of NBCD	1 Based on on-site interviews and focus groups	2 86% of the 50 people surveyed said they are in favour of the use of NBCDs	2 93.3% of the 60 people surveyed said they are in favour of the use of NBCDs	2 93.3% of the 60 people surveyed said they are in favour of the use of NBCDs	2 93.3% of the 60 people surveyed said they are in favour of the use of NBCDs	2 93.3% of the 60 people surveyed said they are in favour of the use of NBCDs	2 90% of the 50 people surveyed said they are in favour of the use of NBCDs	2 88.9% of the 54 respondents said they are in favour of the use of NBCDs	2 88.9% of the 54 respondents said they are in favour of the use of NBCDs	2 90% of the 50 people surveyed said they are in favour of the use of NBCDs	2 90% of the 50 people surveyed said they are in favour of the use of NBCDs	2 90% of the 50 people surveyed said they are in favour of the use of NBCDs	2 90% of the 50 people surveyed said they are in favour of the use of NBCDs	2 90% of the 50 people surveyed said they are in favour of the use of NBCDs	2 90% of the 50 people surveyed said they are in favour of the use of NBCDs	2 90% of the 50 people surveyed said they are in favour of the use of NBCDs
	4.2 Civil society's confidence in NBCD's effectiveness in reducing coastal risks	No data	No data	No data	3 Population confident in the effectiveness of NBCDs; see the effects of mangroves on risk reduction	3 Population confident in the effectiveness of NBCDs; see the effects of mangroves on risk reduction	3 53.8% of the 52 respondents are confident to very confident; 36.5% of those questioned are rather confident; 7.7% have limited confidence; 1.9% are undecided or have no opinion	3 43.8% of the 32 respondents are confident to very confident; 21.9% of those questioned are rather confident; 28.1% have limited confidence; 6.3% are undecided or have no opinion	No data	3 56% of the 50 respondents are confident to very confident; 8% of those questioned are rather confident; 28% have limited confidence; 8% are undecided or have no opinion	3 21.7% of respondents are confident to very confident; 51.6% of the 60 people interviewed are rather confident; 21.7% have limited confidence; 5% are undecided or have no opinion	3 21.7% of respondents are confident to very confident; 51.6% of the 60 people interviewed are rather confident; 21.7% have limited confidence; 5% are undecided or have no opinion	3 21.7% of respondents are confident to very confident; 51.6% of the 60 people interviewed are rather confident; 21.7% have limited confidence; 5% are undecided or have no opinion	3 21.7% of respondents are confident to very confident; 51.6% of the 60 people interviewed are rather confident; 21.7% have limited confidence; 5% are undecided or have no opinion	3 51.8% of those surveyed are confident to very confident; 24.1% are rather confident; 9.3% have limited confidence; 14.8% do not trust NBCD	3 51.8% of those surveyed are confident to very confident; 24.1% are rather confident; 9.3% have limited confidence; 14.8% do not trust NBCD	3 51.8% of those surveyed are confident to very confident; 24.1% are rather confident; 9.3% have limited confidence; 14.8% do not trust NBCD	2 34% are confident to very confident; 42% of the 50 respondents are rather confident in the effectiveness of NBCD; 24% have limited confidence	2 34% are confident to very confident; 42% of the 50 respondents are rather confident in the effectiveness of NBCD; 24% have limited confidence	2 34% are confident to very confident; 42% of the 50 respondents are rather confident in the effectiveness of NBCD; 24% have limited confidence	2 34% are confident to very confident; 42% of the 50 respondents are rather confident in the effectiveness of NBCD; 24% have limited confidence	2 34% are confident to very confident; 42% of the 50 respondents are rather confident in the effectiveness of NBCD; 24% have limited confidence	2 34% are confident to very confident; 42% of the 50 respondents are rather confident in the effectiveness of NBCD; 24% have limited confidence	2 34% are confident to very confident; 42% of the 50 respondents are rather confident in the effectiveness of NBCD; 24% have limited confidence
	4.3 Involvement of civil society in NBCD	2 Average level of involvement of the population (young people in reintegration, schoolchildren, students, employees of the sponsoring company)	3 78 farming families, 600 young people per year (RSMA), 30 young people per year on a work-study basis via training by the Chamber of Agriculture, 20 young people per year from a reintegration home, 20 to 40 young people in tribes professionally engaged on worksites by services, 1800 schoolchildren 1000 people mobilized through eco-citizen plantation projects (general public), 10 Kanak women bel…	2 Hiring of young people from the Ny tribe; involvement of about 35 new people per year (local and international volunteers); raising awareness among schoolchildren and citizens during meetings and informal exchanges (e.g. stakeholders present every year at the association's General Assembly)	2 Young people, tribes, inhabitants, volunteers of the association are involved in planting workshops and training; The bearer stressed that he expected greater participation from civil society	3 Very high involvement of the population in the project (involvement of a very large part of the members of the tribe which is made up of about 118 members but also schools and parents of students) continuous and significant	2 Average level of involvement of the population at this stage, the project leader wants to be more involved in this area, especially since there is a demand from civil society.	1 Raising awareness among residents after deployment; posters will be installed	1 Low to very low involvement of the population (in numerical terms), preferential involvement of secondary school students (participation in plantations)	1 The involvement of the population remains low according to the project leader despite the awareness-raising activities carried out with 400 schoolchildren for two months.	2 Strong involvement of schoolchildren and extracurricular activities, as well as local elected officials in charge of school awareness; regular and voluntary participation in the COPIL of the Vie Océane association, which also represents civil society; positive feedback on the ground from site users	2 Associations have positioned themselves to help the project leaders but also hotels, shopkeepers, local residents, users; participation of schools; set up sponsorships with families and companies (for the first 100 trees planted) and schools; respect for the site by users (little loss of plants)	1 The low involvement of civil society in this project can be explained by the desire not to communicate about this action, in order to prevent the public from going to the site and degrading it or disrupting the eventual arrival of turtles. Discussion with equestrian users to avoid trampling. The COPIL has made it possible to integrate representatives of civil society. However, this has been ver…	3 The CEDTM systematically involves civil society, with actions based on participatory projects in which a large number of people and a wide variety of audiences have participated (schools, companies, municipal staff, associations, etc.)	1 An information letter and a presentation flyer have been distributed to the residents and boaters of the Etang Z'Abricots, an email address has been made available to civil society (no feedback for the moment)	3 Regular actions, strong involvement, varied groups (educational program for schoolchildren, regular interns, dedicated volunteer status, ranger program that involves companies in particular)	0 No involvement at the moment (start of the project, funding not established); No information is available at this stage to know if the population will be involved afterwards	2 Partnership with three schools as part of the educational marine areas; occasional but regular involvement of the RSMA on the occasion of the installation of regeneration enclosures	3 Strong involvement of civil society linked to the efforts made (attendance survey, public meetings before, during and after the project, regular COPIL including all stakeholders) by the ONF and the municipality	0 Voluntary lack of user involvement in the project (pioneering project, controversial action to maintain sargassum deposits)	0 No involvement at the moment (start of the project, funding not established); No information is available at this stage to know if the population will be involved afterwards	1 Work with two schools in the context of educational terrestrial areas; Waste collection operationss	1 (at the moment T because COVID and communication campaign not yet launched) => 2 or 3 afterwards because: major communication campaign underway (2 documentaries for the general public already produced, launch of the trilingual newsletter, written and digital press campaign, trillingual brochure, travelling exhibition and poster campaign); recruitment of a VSC on the awareness-raising component …	2 Involvement of schools and families
5. NBCD's effectiveness in reducing risk	5.1. The NBCD's project holder and its partners understand how the coastal system works and the processes involved in risk reduction.	2 Bonne compréhension des processus côtiers impliqués dans les causes de l'érosion côtière principalement fondée sur des connaissances empirique et une étude d'évolution du trait de côte et des relevés topographiques (causes principalement antropiques liées aux travaux d'aménagement du golf); bonne compréhension du fonctionnement de la mangrove et des services écosystémiques associés à cette dern…	1 Good understanding of the functioning of the system and in particular the relationships between the watershed and the coastal system and how actions carried out on the watershed could reduce the risk; based on the experience and expertise of the wearer; lack of dedicated scientific studies; no precise assessment of the risk reduction potential of the NBCD	2 Good understanding of the functioning of the coastal system and the root causes (e.g., pollution and soil input that contributes to the killing of the reef, linked to deer, wild pigs and the current mode of agriculture) of beach erosion (holistic and systemic vision), based on experience, the expertise of the bearer and local knowledge; lack of accurate assessment of the risk reduction potentia…	2 Fine and instinctive understanding of the environment; knowledge of the history of the site and the major cause of the retreat of the coastline (cutting down mangroves in the 1800s to build the church, mangroves were a fuel that burned for a long time and was therefore very useful in the manufacture of lime); Excellent understanding of mangroves' vertical lifting capacity in the face of sea lev…	2 Fine and instinctive understanding of the environment; knowledge of the history of the site and the major cause of the retreat of the coastline (cutting down mangroves in the 1800s to build the church, mangroves were a fuel that burned for a long time and was therefore very useful in the manufacture of lime); Excellent understanding of the vertical exausation capacity of mangroves in the face o…	1 Good understanding of the functioning of coral reefs and associated ecosystem services (including how they could reduce risk), based on the experience and expertise of the carrier and partners; no precise assessment of the risk reduction potential of the NBCD	2 Good understanding of coastal functioning and the role of coastal vegetation in erosion control; Good understanding of the risk of submersion, based on experience (past cyclone events and previous work of the design office on the territory) and local knowledge	2 Good understanding of the risk of submersion, based on experience (past cyclone events) and local knowledge	1 Empirical knowledge mainly based on experience for the hydro-sedimentary and erosion component (deregulation of hydro-dynamic functioning, particularly related to the presence of embankments on both sides of the site); Available studies on the role of coastal vegetation in risk reduction	2 Good understanding of the system; the causes of the risks and how the NBCD acts to reduce the risk (maintenance of a gently sloping dune facies that allows for better dissipation of wave energy, reconstitution of the different coastal plant strata in order to trap and fix sediments thanks to root systems, but also to the aerial parts of the plant)	2 Good understanding of the functioning of the hydro-sedimentary system, some of the causes of erosion (e.g. overcrowding, presence of casuarina trees) and how the SafN can reduce the risk (removal of casuarina trees and reprofiling, revegetation of the top of the beach, beach refilling), based on scientific studies and experience (tests since the 2000s); no accurate assessment of the risk reduct…	1 Good understanding (empirical knowledge) of the main erosion factors (e.g., impact of swells, sand extraction in the 1980s which aggravated erosion, presence of casuarinas forming hard spots and contributing to soil acidification). The wearer understands the role of reprofiling and coastal vegetation	2 Good understanding because the project leader systematically carries out an initial diagnosis of each of the sites concerned on different aspects (ecology and environment; geomorphology; history of egg-laying; anthropogenic disturbances including uses and frequentation in particular; sociological profiles of the actors, users and amenities; land situation; regulations in force); no precise asse…	3 Excellent understanding, based on extensive scientific and technical studies	1 Good understanding of how mangrove operations and how it could reduce risk, based on the experience and expertise of the bearer; lack of dedicated scientific studies; no precise assessment of the risk reduction potential of the NBCD	2 Good understanding of the recent evolution and operation of the site and how the NBCD can reduce the risk; lack of accurate assessment of the risk reduction potential of the NBCD	2 Good understanding based on the wearer's experience and expertise as well as available studies; no precise assessment of the risk reduction potential of the NBCD	2 Good understanding of the causes of erosion as well as the buffering role (decrease in the buffering role of the marsh which tended to fill up) of the marsh based on scientific studies and how SafN can reduce the risk; lack of accurate assessment of the risk reduction potential of the NBCD	1 Good understanding of beach processes and erosion, based on the wearer's experience and expertise; lack of accurate assessment of the risk reduction potential of the NBCD	2 Good understanding of the recent evolution and operation of the site and how SafN can reduce the risk; lack of accurate assessment of the risk reduction potential of the NBCD	1 Good understanding of risk and risk reduction processes, based on the expertise and experience of the holder; limited understanding of the hydrological functioning of the site, which will be the subject of a dedicated study; lack of accurate assessment of the risk reduction potential of the NBCD	2 Good understanding of ecosystem functioning and risk reduction processes, based on the expertise of the team and the scientific committee; lack of precise assessment of the risk reduction potential of SafN for the moment but will be done for the terrestrial part (hydrological study)	2 Good understanding of how the beach works, the causes of erosion and how SafN can reduce risk, based on scientific studies; no precise assessment of the risk reduction potential of the NBCD
	5.2. Degree of technical preparation by the SafN promoter and its partners for NBCD project's implementation	1 The project leader and the partners were technically partially ready to deploy the project (loans for the replanting component but not for the hydraulic and lagoon component); Topographical surveys and the use of a mangrove specialist have made it possible to compensate for this lack of technical preparation	2 The project leader and the partner were technically ready for the replanting component thanks to previous experience; Deployment of a strategy (training by the Chamber of Agriculture) to acquire the required technical capacities within a reasonable period of time for the other stakeholders in charge of plantations	3 The project leader was technically ready to implement the project; technique deployed and improved over the past 15 years (planting and coastal management)	3 The leader and the partner were technically ready for the mangrove replanting component Technical know-how on the mangrove replanting component (many past experiences, the inhabitants and members of the association were already planting mangroves a long time ago)	2 The project leader and the partner were technically ready for the mangrove replanting component; but first experience on the revegetation of the top of the beach with the deployment of a strategy (support by the CI, experiments in the duplication of plants at the top of the beach) to acquire the required technical capacities within a reasonable time	1 The leader and its partners were not technically ready to deploy the NBCD at the beginning, but they had a strategy to remedy this (training, setting up external partnerships)	1 The leader and its partners were not technically ready to deploy the NBCD but had a strategy to remedy it (training)	1 The wearer was partially technically ready (previous BEST experience); However, the need to recruit and train new staff to implement the project has constrained its technical readiness to deploy the action	2 Nursery part: the person hired was technically not ready because germination techniques specific to coastal native species; Regarding restoration, the project leaders and partners were technically ready to implement such an action (ability to study the current one to define a reference state and know which species to plant, where and with what abundance)	2 The ONF had already carried out a similar project in the past and therefore already benefited from feedback on the subject, as did the CEDTM, which is very used to conducting educational planting workshops. No robust expertise on the reprofiling of the beach/dune system.	1 The carrier was technically not ready to deploy the NBCD; lack of involvement of a specialist in erosion control by revegetation; The companies hired to carry out the other work (e.g. developments) had sufficient technical skills at the start of the project	1 The carrier was technically ready on the revegetation side, but not ready because there was no local experience on beach reprofiling.	3 The project leader was technically ready to implement the project; the use of external managers for maintenance required a short training period (the phase that follows the deployment of the project); the rest of the players such as the ONF, the CDL or the CEDTM already mastered the planting techniques	2 Previous experience in Indonesia and the Philippines of the engineering firm involved; pre-feasibility study carried out; However, lack of experience of the engineering company that will carry out the work	1 Not ready to start; continuous learning; construction of an experimental protocol before transfer to a larger scale; Facilitated by External Partnerships	1 Not ready at the start, but strategy to deploy the action (use of external consultants and service providers)	3 Expertise + Experience	3 Solid previous experiences at the level of the ONF and the CDL, shortcomings are present at the level of the municipality but compensated by this partnership	2 Expertise + experience in coastal vegetation restoration and use management; Lack of experience and expertise on keeping sargassum on the beach	1 Not ready at the start, but strategy to deploy the action (use of external consultants and service providers))	1 Lack of expertise and experience in decontamination, bio-remediation and civil engineering identified as an obstacle to the implementation of the project; the CDL has surrounded itself with partners and companies to fill these gaps	2 Experience and expertise exist but partial at the start of the project (on coral cuttings, competent external service provider and post-doc on the marine environment) and then consolidated afterwards; project manager for terrestrial environments specialising in mangroves; renewal of the team in 2021 which delays implementation (time to take ownership of the actions to be carried out); need for …	3 ONF experience available
	5.3. Taking into account the time scales associated with the NBCD's project	1 Limited consideration of the time dimension The project leader and the partners are aware of the delays associated with the resumption of vegetation (uncertain time frame for the recovery of the lagoon part, general growth rate of the mangrove known) as well as on the hydraulic reconnection component; however, the time required to full effectiveness to reduce risks and the duration of future ri…	1 Limited consideration of the time dimension; awareness of temporal challenges; experience of the growth time of a riparian forest; but no expertise on the time required for full effectiveness in the face of risks or on the potential duration of the benefits in terms of risk reduction	2 Empirical and based on previous experiments of the time to produce profits; Failure to take into account and evaluate the duration of benefits	1 Limited consideration of the time dimension; awareness of temporal challenges; experiment with mangrove growth time; but no expertise on the time required for full effectiveness in the face of risks or on the potential duration of the benefits in terms of risk reduction	1 Limited consideration of the time dimension; awareness of temporal challenges; experiment with mangrove growth time; but no expertise on the time required for full effectiveness in the face of risks or on the potential duration of the benefits in terms of risk reduction	1 Risk reduction is not the main objective of the project Limited consideration of the temporal dimension: the leader and his partners are aware of the temporal challenges associated with the NBCD, but their experience only concerns the ecological aspect The projected duration of the effectiveness is not evaluated because the team is aware that the vagaries of the weather and the effects of clima…	2 Empirical knowledge based on the expertise of the wearer; taking into account the time taken to produce benefits; Failure to take into account and evaluate the duration of benefits Limited consideration of the time dimension: the leader and his partners are aware of the temporal challenges associated with the NBCD (e.g., more than 10 years of delay before full effectiveness), but these have not…	2 Empirical knowledge based on past experiments; taking into account the time taken to produce benefits; Failure to take into account and evaluate the duration of benefits	1 Empirical knowledge based on the leader's expertise on the ecological aspect; but no expertise on the time required for full effectiveness in the face of risks or on the potential duration of the benefits in terms of risk reduction	2 Empirical knowledge based on past experiments; taking into account the time taken to produce benefits; Failure to take into account and evaluate the duration of benefits	1 The wearer is aware of the time challenges associated with SafN; but no expertise on the time required for full effectiveness in the face of risks or on the potential duration of the benefits in terms of risk reduction	2 Empirical knowledge and based on past experiments; taking into account the time taken to produce benefits; Failure to take into account and evaluate the duration of profits	2 Empirical knowledge and based on numerous past experiments; taking into account the time taken to produce benefits; Failure to take into account and evaluate the duration of profits	2 Taking into account and evaluating the time it takes to produce benefits; Failure to take into account and evaluate the duration of benefits	1 Non-risk-reduction project Aware of the temporal challenges but no dedicated study at this stage	2 Consideration and qualitative evaluation of the duration of the benefits, with identification of the solution to be implemented when the current solution is obsolete (relocation of the restaurant and the swimming pool)	2 Empirical knowledge of the time frame for the production of benefits; Failure to take into account and evaluate the duration of profits	2 Empirical knowledge of the time to production of benefits (15 years); Failure to take into account and evaluate the duration of benefits	1 Empirical knowledge of the time required for the reconstitution of a mature plant formation; initial observations on the time required for the full effectiveness of the sargassum system in the face of risks; no knowledge on the potential duration of the benefits in terms of risk reduction	1 Low consideration of time challenges: solution with immediate benefits; Lack of evaluation of the duration of benefits	1 Risk reduction is not one of the main objectives of the project but rather a co-benefit or argument mobilized according to the interlocutors The wearer is aware of the time stakes, but the time frame for risk reduction and the duration of the benefits have not been evaluated. Project that aims to restore and protect habitat and reduce risk	1 Time to risk reduction and duration of benefits not taken into account in the project; the wearer is aware of the limits of the solution on the marine side; No dedicated study for the risk part	2 Empirical knowledge of the time frame for the production of benefits; Failure to take into account and evaluate the duration of benefits
	5.4. Spatial scale of the NBCD	2 8ha of mangrove (lagoon and in front of the coastline) + 150 m of coastline for the planting of plants at the top of the beach Project deployed on several parts of the same sedimentary cell as well as on the rear part of the coastline (lagoon)	1 Action deployed at the scale of a watershed but which results in multi-site actions scattered along the Nera River	2 4ha as part of the OFB (Baie des amoureux and Poé) call for proposals; In Poé, the plantations are spread out on a strip of about 30 m wide and 2500 m long, i.e. about 1/2 hectar in total. TOTAL: (1000 trees per hectare have been planted on a total of 15ha in the last 17 years)	1 Single site located (2500m²)	2 Action at the scale of a coherent geomorphological entity (maintenance of a protective island) Mangrove replanting on 9,000m² (about 700 linear meters and 30 meters wide); Replanting of vegetation at the top of the beach over 300m linear (3 meters)"	1 Several small-scale pilot projects 5,000m² => 8,000 cuttings planted (Tiaia site) Several sites have already benefited from a transfer (Ahe, Tahiti and Tikehau), the transfer is also planned in Fiji and Thailand (restoring a reef that had been dynamited and fighting against erosion) in 2023.	1 Three sites concerned (a 6,900m² site, a 12,400m² site and a 31,500m² site) representing a total of 50,800m² but narrow or scattered strips of restored vegetation	1 Localized intervention that concerns the surroundings of an open track in the plant formation	1 Small project (approx. 50x100m)	1 Localized action (300 linear metres, 0.8ha)	1 Project deployed over almost the entire hydro-sedimentary cell (2.2 km). However, discontinuous interventions along the coastline (scattered plantations following a compromise between the plantations and the space left to users imposed by the mayor)	1 Three pilot sites within a sedimentary cell; small areas; 250 linear metres in total	2 Project that treats entire sedimentary cells on certain sites (e.g. Cap Champagne) and therefore fulfills the conditions to reduce coastal erosion on these sites	0 Pilot project deployed on a very small area of 20 X 20m	1 Restoration target of 10 ha of mangrove, with restoration carried out on 0.5 ha to date; However, the project leader is well aware of the issues related to the spatial scale and aims to also work on urban space (de-waterproofing, vegetation, pilot territory, land sobriety) in 2023 and on riparian forestry, including agricultural areas by 2024	2 Action that covers the majority of the sedimentary cell	1 Multi-site project that can reduce risk locally	2 Sedimentary subcell; a site stretching over 1600m of coastline, which will test the technical effectiveness of the solution; Work on the outlet of a 5000-hectare marsh	1 Pilot project that can reduce risk locally	1 Localized action	1 Implementation on 10 small-scale sites covering a total of 26 hectares (restricted access to land)	1 Lack of potential to reduce the risk of actions carried out in the marine environment; limited potential to reduce the risk of actions carried out in the terrestrial environment (limited scale); no continum	1 Multi-site project on a localized scale that can reduce risk locally
	5.5. Scaling-up potential for the NBCD	2 Mangrove restoration actions have been multiplying for several years; the SOS Mangrove association is not at its first restoration project; Functionalities of the mangrove recognized by the tribes but not always by the leaders (depends on the mayors' mandates, e.g.: the previous mayor of Nouméa protected the mangroves for its multiple qualities but not the current mayor)	1 Actions to try to replant vegetation along the banks have already been implemented; The actions implemented within the framework of this project then aim to be multiplied and extended over a maximum possible length of space	2 Solution already replicated on several sites within the same municipality; considered as an effective solution by the project leader (observation and feedback on 17 years of actions) on the turtle component; not replicable outside the limits of the Bourail coastline for Bwara who already has enough work on Bourail and who considers that each territory must seize this issue itself (Bwara would n…	2 Potential for significant scaling up (exchange of experience between tribes and associations; cultural recognition of mangrove functionalities)	2 Potential for significant scaling up (exchange of experience between tribes and associations; cultural recognition of mangrove functionalities)	1 Action already transferred to other sites; not yet recognized as an effective solution to reduce coastal risks (lack of temporal hindsight at this stage)	1 Desire to extend the action to Hao but also to Amanu	1 Potential for scale-up demonstrated by an earlier BEST 2.0 restoration project and by the identification in the preliminary study of 6 atoll-wide restoration areas. However, the conditions for scaling up are not met at this stage (social acceptability, support from the municipality, human and technical resources)	1 The objective of this pilot project is to capitalize on and enhance the knowledge acquired in order to share a protocol for the restoration of the coastal forest (including a germination protocol); In this sense, this project has the potential to scale up	2 Action already multiplied (First action of this type by the ONF, project carried out at the Etang Salé); Possibility of replicating this action in other areas (funding is being sought to extend the action to an adjacent area); the revegetation of the top of the beach and the removal of EEE are actions that had already been carried out by other actors (the ONF, the municipality of Saint-Paul and…	1 Possibility of replicating this action in other territories; the revegetation of the top of the beach and the removal of IAS are actions that had already been carried out by other actors (ONF, CEDTM)	2 The reprofiling method seems to be regularly used in Reunion; the project carried out by the ONF on the beach of Cambaie was based in part on the experience acquired in the context of the work done at the Etang-Salé; other projects have also used this technique (Ravine Mulla by the CEDTM; Hermitage-Les-Bains beach by the municipality of Saint-Paul)	2 Beach rehabilitation actions have been extended and replicated on a large part of the beaches on the west coast under the impetus of the CEDTM; The National Action Plan for Sea Turtles positions the rehabilitation of nesting sites as one of the priority actions of this programme	0 Very specific measure	2 Scale-up from 0.5ha to 10ha in early 2023; work on the scale of the other ecosystems of the municipality is emerging; the methods used (e.g. the ranger system) are taken up by other actors in the Caribbean; some municipalities are interested in the approach led by the municipality of Lamentin	1 Potential for scaling up if effective, by transferring to other sites throughout the territory and other Club Med villages outside the territory	2 Transfer already carried out to other sites with export of the technique to other public and private players (Club Med Martinique, Plant'Action)	2 Transfer already completed	0 The measure is unpopular, so the context is unfavourable to scaling up	1 Potential for scaling up if effective, by transferring to other sites throughout the territory and other Club Med villages outside the territory	1 Potential for solution transfer, especially bio-remediation Actions implemented with the aim of replicability, the learnings from the project aim to be shared	1 Could be transferred to other Caribbean ports; not carried out to date (Martinique and French Guiana to come)	1 Potential for transfer to neighbouring municipalities
	5.6. NBCD project's risk reduction capacity	1 Lack of robust evidence	1 Lack of robust evidence	1 Lack of robust evidence	1 Lack of robust evidence	1 Lack of robust evidence	1 Lack of robust evidence	1 Lack of robust evidence	1 Lack of robust evidence	1 Lack of robust evidence	1 Lack of robust evidence	1 Lack of robust evidence	1 Lack of robust evidence	1 Lack of robust evidence	1 Lack of robust evidence, experts reserved despite studies	1 Project that is not intended to reduce risk No robust evidence to support the effectiveness ofthe NBCD in reducing risk	1 Lack of robust evidence	1 Lack of robust evidence	1 Lack of robust evidence; Few assets present	1 Lack of robust evidence	1 Lack of robust evidence	1 Lack of robust evidence, finding a reduction in localized flooding Risk reduction is not a primary objective of the project	1 Lack of robust evidence	1 Lack of robust evidence
6. Studies, monitoring evaluation	6.1. Studies supporting the implementation of the NBCD project	1 Topographical survey and study of the functioning of the hydrosystem, study of the evolution of the coastline and the evolution of the lagoon	1 Carrying out a diagnosis of the riparian forest	1 Study available on botany (dry forest) and turtles (feedback from Australians in terms of management and rehabilitation of egg-laying sites)	0 No studies carried out	0 No studies carried out	1 Studies mainly focused on the biological component Assessment of the North Reef to verify the condition of the corals and select priority areas for replanting; study since 2021 on the growth and survival of coral, on the evolution of other species (e.g. fish and invertebrates) in the replanted area; Measurements of future currents via the installation of dedicated technologies.	0 No studies conducted in the time frame of the project; Previous studies available carried out in 2016 as part of the site contract.	1 Ecological studies, but no consideration of the "governance" and "social acceptability" aspects in the preliminary studies (blocking points for action at this stage)	1 A very in-depth study to determine an ecological reference state; no study dedicated to the evolution of the coastline and its causes	0 No further studies were conducted; Initial knowledge considered sufficient for the deployment of the project	1 Studies began in June 2015 and ended in July 2021; project management study for the works (development); study on the hydro-sedimentary component (E.Cordier); Study on the mobility of users	1 A study on the vegetation and the supra-littoral system of the Etang-Salé has been commissioned from the National Botanical Conservatory of Mascarin (CBNM)	2 The project leader systematically carries out an initial diagnosis of each of the sites concerned on various aspects (ecology and environment; geomorphology; history of egg-laying; anthropogenic disturbances including uses and frequentation in particular; sociological profiles of the actors, users and amenities; land tenure situation; regulations in force); diagnosis of light pollution; study c…	3 A pre-feasibility study was carried out between 2019 and 2020 (the technical, environmental and regulatory constraints were checked and an inventory of the coastline of the Etang Z'Abricot between the Pointe des Sables and the Pointe des Grives was drawn up); elements concerning geomorphology, bathymetry, hydrodynamics and vegetation cover were studied; the morpho-sedimentary evolution of the s…	2 Various studies produced by various actors (internal and external): ecological, pollution and wastewater treatment, production of feedback, PhD thesis	1 Site-wide geomorphological studies	1 Targeted Studies: Ecosystemic/Ecological No dedicated geomorphological studies carried out on the treated sites	2 Various studies: visitation, uses, geomorphology, hydrology, ecology	0 No studies have been carried out in support of these actions; The project is based on empirical knowledge, tests and observations	1 Site-wide geomorphological studies	2 Various studies carried out site by site: hydrology, pedology, ecology, topography; Incomplete attendance and perception study (internship work)	2 Various studies: ecological, pollution measurement, socio-economic impact study	0 Only one study was carried out by the department on the food resource associated with the coconut palm, this study was necessary before being able to cut coconut trees on the beaches.
	6.2 Monitoring of the NBCD project	1 A photo monitoring of mangrove growth is carried out over the duration of the project; No follow-up on risk reduction capacity	2 Implementation of a protocol for monitoring AEIs (Agro-Ecological Infrastructure) from a T zero for each of the sites; internal monitoring by the WWF of the evolution of the sites, mainly focused on the state of the riparian forest	2 Monitoring is planned by regular observations and photos (punctually) mainly of the vegetation and turtles	2 Monitoring is carried out on the vegetation component, will be continued over the long term but does not concern the risk reduction capacity	2 Monitoring is carried out on the vegetation and biodiversity component, will be continued over the long term but does not concern the risk reduction capacity	2 A protocol for monitoring cutting sites has been in place since 2021 (monitoring is based on the comparison between two areas (one unaffected and one cutting). The monitoring is not only interested in the development and mortality rate of corals but also in the species that frequent them (fish, invertebrates) and the evolution of the substrate); Planned long-term follow-up	2 Follow-up once a week with watering and replanting; continuation of the monitoring of plants planned by the municipality via technical services and the hiring of civic services (dedicated monitoring tool set up via a web-mapping platform) for an indefinite period; The technical partner is monitoring the project until the end of 2023	2 Continuous monitoring of the success rate of replanting; does not include monitoring of risk reduction capacity	2 Monitoring planned for 10 years at a rate of once every two weeks (vegetation and evolution of the coastline by visual assessment)	2 Monitoring of vegetation and EEE over the long term included in the missions of the project leader and site managers; monitoring of the evolution of the coastline (photogrammetry - drone surveys) carried out by the University of Reunion and the BRGM, which have been carrying out surveys in the inter-seasons as part of the Obscot since 2017 and until 2022; renewal of the Obscot monitoring on the…	2 Site included in the monitoring of the coastline carried out by BRGM as part of Obscot (which will continue beyond the end of the project); a topographical survey was carried out by the municipality at the beginning and after the actions; monitoring of the plantations planned over 3 years; no monitoring of the effectiveness of the NBCD in terms of risk reduction	2 Monitoring of the plantations and the return of IAS carried out (calculation of the percentage of overlap and measurement of the growth of the plants planted, monitoring by observation of EEE regrowth) included in the missions of the holder; monitoring by observation of human activities likely to degrade the site carried out as part of the ONF's mission as site manager; monitoring of the topogr…	2 Monitoring of vegetation and EEE over the long term included in the missions of the project leader and site managers; monitoring of the evolution of the coastline carried out by the University of Reunion Island, which has been carrying out surveys in the inter-seasons as part of the Obscot since 2017 and until 2022 (renewal of this monitoring to be decided)	2 Monitoring of the resistance of the measurement to the swell, the accretion and growth of the mangrove, the current, the results produced in terms of chop mitigation; planned over 5 years	2 Monitoring is planned on mangrove growth and faunal biodiversity (this monitoring is planned for the moment over a period of 4 years); The desire is to continue this monitoring over the long term because the time stakes are known but it will depend on funding	1 Monitoring of beach condition and erosion recommended but not implemented at this stagee	1 Monitoring of vegetation development (visual observations), lack of measurement of sediment abstraction and the benefits produced in terms of risk reduction; No follow-up planned for the moment	2 Monitoring of biodiversity and uses; annual photo monitoring of the evolution of the landscape of the outlet; monitoring of vegetation cover by drone for 15 years; lack of monitoring of coastal erosion; lack of measurement of benefits in terms of risk reduction; 15-year planned follow-up	2 Regular monitoring by the municipal team of the development of the vegetation, the accretion banks and the profile of the beach (visual observations); lack of measurement of sediment abstraction and the benefits produced in terms of risk reduction; Continued monitoring by observation is planned	1 Monitoring of beach condition and erosion recommended but not implemented at this stage	2 Monitoring of vegetation development (visual observations); A long-term follow-up of the restoration is planned by a dedicated service provider	2 Monitoring the success of restoration operations; will continue 5 years after the end of the project; Lack of monitoring of benefits in terms of risk reduction	2 Monitoring of the beach and vegetation development (visual observations and drone photography); Further monitoring after the end of the project is planned
	6.3. Evaluation of the NBCD project	0 No evaluation of the project is planned	2 Internal evaluation of the project by WWF using a methodology and previously defined indicators; Evaluation carried out by an identified service provider (REPAIR: Caledonian Agricultural Professional Network) - evaluation of the riparian forest, evaluation aimed at monitoring the protection and restoration components and more broadly the project itself via environmental, social and economic ind…	1 Mid-term and end-of-project evaluation of the effective implementation of the actions financed under the funding	0 No evaluation of the project is planned	1 Mid-term and end-of-project evaluation of the effective implementation of the actions financed under the funding	2 Evaluation, assessment of what works and what doesn't. Production of an impact report each year.	1 Mid-term and end-of-project evaluation of the effective implementation of actions financed within the framework of an OFB call for proposals	1 Mid-term and end-of-project evaluation of the effective implementation of actions financed within the framework of an OFB call for proposals	0 No planned evaluation	1 Well-established evaluation methodology; evaluation imposed by landlords; MTE Project Monitoring Committee	1 Evaluation methodology imposed by donors; the project is evaluated by the European Union and in particular by the ERDF to justify the expenses and allowances	0 No evaluations have been completed	2 Evaluation methodology well established internally by the CEDTM; evaluation imposed by donors and evaluation through internal indicators (e.g. plant mortality)	2 LIFE project with a well-established evaluation methodology	2 An evaluation is planned within the framework of the constraints imposed by the calls for projects (e.g. Life4BEST); An internal evaluation is also carried out in order to produce solid feedback and to build an action protocol in order to move forward better afterwards	0 Not at this stage; to be seen later depending on the funding that will be obtained	2 Interreg project with a well-established evaluation methodology	1 Evaluation of the project carried out as part of the MTE PAA	0 No evaluation is planned at this stage; An internship or a thesis is planned on the subject	0 Not at this stage; to be seen later depending on the funding that will be obtained	1 The project is evaluated by external funders; An evaluation of the project will be carried out subsequently during the implementation of the management plan	2 LIFE project with a well-established evaluation methodology	2 Project subject to evaluation (municipality and Life for best)
7. Co-benefits and disbenefits	7.1 Preliminary identification and assessment of NBCD co-benefits and beneficiaries	1 Initial identification of all co-benefits (socio, environmental, economic, amenity and living environment, social cohesion) as well as the beneficiaries (golf, local residents and local population, users); No dedicated study	1 Initial identification of all co-benefits (socio-cultural, environmental, economic); No dedicated study	1 Initial identification of all co-benefits (socio-cultural, environmental, economic); No dedicated study	1 Aware of the co-benefits associated with mangroves: multiple ecosystem services; No dedicated studies	1 Aware of the co-benefits associated with the mangrove and the maintenance of the island: importance for fishing, agriculture (coconut grove); a land that is culturally important because it is taboo; No dedicated studies	1 Prior identification of co-benefits associated with coral reef preservation; No dedicated study	1 Prior identification of the co-benefits associated with the project (asset for the living environment, jobs); No dedicated study	2 Co-benefits and co-beneficiaries clearly identified in the preliminary studies	1 Pre-identification of co-benefits and beneficiaries associated with the restoration of the native coastal and swamp forest; No dedicated study	2 Initial identification of co-benefits; No dedicated study (as part of the revision of the forest management document, the co-benefits and beneficiaries are already being studied)	1 nitial identification of co-benefits; No dedicated study	2 Initial identification of co-benefits; No dedicated study (as part of the revision of the forest management document, the co-benefits and beneficiaries are already being studied)	3 The co-benefits have been identified beforehand by the holder; A study dedicated to the ecosystem services provided by a rehabilitated beach has been carried out	1 The co-benefits have been identified beforehand by the project leader and its partners without a specific study having been dedicated	1 The project leader is fully aware of the various co-benefits related to the project	1 Enhancing marine biodiversity	1 Initial identification of co-benefits	1 Knowledge of potential co-benefits and co-beneficiaries but no specific dedicated study	1 The co-benefits and potential beneficiaries of the action have been identified by the project leaders	0 No reflection on co-benefits; Project primarily designed to make the beach viable for tourist purposes	1 Initial identification of co-benefits	1 Initial identification of co-benefits. No dedicated studies carried out as part of the project	1 Initial identification of co-benefits
	7.2. Realization of co-benefits	3 Mangrove and lagoon saved as well as all the associated co-benefits for biodiversity and people (golf, users, local residents)	3 Multiple co-benefits Bringing together agonistic actors around common issues; training of several social groups on the replanting component, interest of riparian forests, "ridge to reef" and agricultural vision; Helps preserve the lagoon	3 Multiple co-benefits. Protection of the Kanak totem pole of the seaside tribe of Gouaro (the turtle) and protection of a sacred site (the Bay of Turtles); increasing the skills of the association's members and partners on issues of coastal management and erosion control; economic benefits for the people hired by the association (e.g.: 5 young people from the Ny tribe); protection of egg-laying …	2 Numerous co-benefits that benefit a relatively small group due to the size of the restoration perimeter (e.g.: preservation of food resources; strengthening of biodiversity; strengthening of capacities and inter- and intra-tribal solidarity; awareness raising and training for civil society)	3 Preservation of food resources; strengthening biodiversity; protection of culturally important places; Capacity building and inter- and intra-tribal solidarity	2 Several co-benefits were produced: Encourages the development and preservation of species dependent on coral reefs; contributes to the preservation of fish resources for fishermen; job creation; knowledge building; sensitization	2 Capacity building of municipal staff; training of people on subsidised contracts; access to employment (temporarily); Improvement of the living environment	2 Several co-benefits will be generated, in favor of diversified groups: strengthening biodiversity and freshwater resources, supporting employment (direct jobs + crafts), strengthening knowledge (middle school students and tourists), strengthening and perpetuating local knowledge (medicinal plants, in particular)	2 Co-benefits for biodiversity, maintenance of the site for users if the action slows down erosion; improvement of scientific knowledge (publications); sensitization; The results of the project will benefit a range of stakeholders interested in carrying out coastal vegetation restoration actions	2 Biodiversity (e.g., restoring terrestrial habitat for sea turtles); strengthening local capacities and improving knowledge in terms of restoration on basalt sand beaches and reprofiling; Preservation of the site for users	2 Eco-tourism project Increase in floristic diversity; improvement of faunal habitats; improvement of the living environment (landscaping, shade, PRM access); Raising public awareness of erosion issues and the history of the site Benefit for residents and users mainly	2 Biodiversity-focused project Multiple co-benefits: development of synergies and a network of partners on common themes; numerous co-benefits for biodiversity; improvement of landscape amenities and therefore of the quality of the living environment of local residents; economic co-benefit for tourism service providers focused on the coast; Improving the knowledge of a diverse audience	3 Biodiversity-focused project Multiple co-benefits: development of synergies and a network of partners on common themes; numerous co-benefits for biodiversity; improvement of landscape amenities and therefore of the quality of the living environment of local residents; economic co-benefit for tourism service providers focused on the coast; Improving the knowledge of a diverse audience	1 Very limited perimeter, some potential co-benefits for biodiversity are expected if the project works (e.g. spawning ground for fish)	3 Economic co-benefits for companies; social co-benefits through integration projects and the participation of prisoners; strengthening the environmental management capacities of the municipality and potentially of neighbouring municipalities; strengthening environmental knowledge (e.g., pollinator studies); capacity building of Caribbean actors interested in the implementation of biodiversity ac…	1 Strengthening biodiversity; Raising awareness among users	2 Maintaining the attractiveness of the treated beaches (shade); strengthening knowledge; strengthening local capacity for adaptation; Strengthening biodiversity	2 Reinforcement of knowledge (uses, beach), economic benefits (bicycle rental), reinforcement of biodiversity, reinforcement of the buffer role of the marsh, reinforcement of knowledge (in particular via hydrological study carried out which had been acclaimed by all the actors of the territory)	2 Knowledge building; sharing of experience; Strengthening adaptive capacity	1 Strengthening biodiversity; Raising awareness among users	3 Multiple co-benefits and a major co-benefit: application of the law (environmental protection), improvement of the living environment, promotion of soft mobility	2 Mitigation, strengthening of the biodiversity, depollution, improvement of the quality of life, creation of jobs, strengthening knowledge; Increasing the skills of the port team	2 Strengthening adaptive capacity, knowledge, and biodiversity; sharing of experience, Improved image of participating stakeholders
	7.3 Preliminary identification and assessment of disbenefits and NBCD losers	1 Initial identification of potential negative collateral effects (modification of hydrodynamics and possible failure of action in case of unforeseen effects at the level of sediment redistribution); no losers; Lack of dedicated studies	1 Initial identification of potential negative collateral effects (the effect that could result from the possible failure of the action; reduction of agricultural area in the short term); Lack of dedicated studies	1 Initial identification of negative collateral effects (potential modification of access to certain sites due to the presence of trees); identified losers (local residents, campers); Lack of dedicated studies	1 Initial identification of negative collateral effects (e.g., preserving access roads and spaces for users, especially fishing); Lack of dedicated studies	1 Initial identification of negative collateral effects (taking into account the uses of the site); Lack of dedicated studies	1 Initial identification of potential negative collateral effects (samples from the medium) no losers; Lack of dedicated studies	1 Initial identification of potential negative collateral effects (according to the project leader, the project is not considered to have any negative effects); Lack of dedicated studies	0 Because no assessment of potential disbenefits	1 Initial identification of negative collateral effects (issue of access to the site by the premises taken into account in the project)	2 Initial identification of negative collateral effects (e.g., modification of the trail route for users); (in the context of the revision of forest management, the question of collateral negative effects is taken into account)	1 Initial identification of negative collateral effects (reduction of the usable beach area, reduction of the number of parking lots, planting of IAS and EEs, disturbance of bat habitats even if effort is made to relocate nests); Lack of dedicated studies	2 Initial identification of negative collateral effects as part of the forest management plan; The project was considered from the outset to be without regret by the project leader (no negative collateral effect)	1 Initial identification of negative collateral effects (modification of the landscape for local residents and users); Lack of dedicated studies	1 Initial identification of negative collateral effects (risk of degradation of seagrass beds and mangroves during the works; prevention by the creation of 5 m buffers around the seagrass beds, potential effects linked to the change in current)	1 Initial identification of negative collateral effects for companies; Lack of dedicated studies	0 Failure to identify and assess negative side effects	1 Initial identification of negative collateral effects (possible increase in attendance on other beaches, with negative impacts on vegetation); Lack of dedicated studies	1 Initial identification of negative collateral effects: carrying out a specific study on the impacts of the closure of the coastal road	1 Initial identification of negative collateral effects (toxic fumes, restriction of use); Lack of dedicated studies	0 Failure to identify and assess negative side effects	1 Initial identification of negative collateral effects (loss of operating area for companies); Lack of dedicated studies	1 Initial identification of negative collateral effects (disruption of uses, cost of eco-mooring); Lack of dedicated studies	1 Initial identification of negative collateral effects (disruption of uses); Lack of dedicated studies
	7.4 Realization of disbenefits	3 No negative collateral effects were produced by the project	2 A minor negative collateral effect (reduction in the agricultural area that can be exploited in the short term, even if it should allow it to be maintained in the longer term in the face of bank erosion) compared to the benefits of the action	2 Minor impact: the presence of trees can change the distribution of space available to users	3 No negative collateral effects appear to have been produced by the project	3 No negative collateral effects are expected or have been generated at this stage (because the uses and users of the site are taken into account, particularly on the cultural aspect and in terms of fishing practices)	2 Minor impact on the reef (sampling of fragments spread over different sites so as not to concentrate the samples, monitoring of the sampling sites is carried out in order to check their condition, 1 year after the removal of a fragment, the corals have regained a satisfactory state of growth)	3 No negative collateral effects appear to have been produced by the project	2 Negative impacts on soil and water quality of chemicals used to control invasive species (acacia) and coconut palms: during rainy periods, toxic products have spread and killed surrounding species, hence the need for manual maintenance	3 No negative collateral effects have been produced at this stage	3 Aucun effet collatéral négatif n'a été produit à ce stade	1 Reduction of the useful beach area for users; reduction in the number of parking lots; planting EEE and EE; disturbance of bat habitats but efforts to relocate nests	3 No negative collateral effects have been produced at this stage	3 No negative collateral effects have been produced at this stage	3 No side effects have been produced at this stage	3 No negative collateral effects were produced	2 Localized negative impact of geotextile breakwaters/socks on marine ecosystems	2 Reduction of beach accessibility (prohibition of vehicles on the top of the beach and reduction in the number of accesses to the beach)	2 Increase in the number of visitors to neighbouring sites Loss of access to the small chapel and the site for people with reduced mobility (the elderly, overweight people, car culture). Strife Could discourage municipalities from applying this measure	1 Toxic fumes (below the public health hazard threshold) Reduced beach accessibility	2 Localized negative impact of geotextile breakwaters/socks on marine ecosystems (to be seen later if the action is carried out)	2 Minor negative impact on economic activity, especially since the land release process is done in such a way as to allow time for companies to adapt	2 Rising cost of anchorage	2 Reduced beach accessibility
8. Adaptive dimension of the NBCD	8.1. Iterative learning and flexibility	1 Minor technical adjustments to the planting and channel digging (e.g.: initially geobags and then coconut husk)	1 WWF's vision is to provide long-term support in order to readjust and be able to correct the solution if necessary.	1 Several technical adjustments have taken place over the years (e.g.: at the beginning planting of plants from outdoor nurseries but a high failure rate; today growth in the nursery directly at the association and addition of soil during planting in order to maximize the chances of growth)	2 Significant contribution to strengthening the flexibility of management methods through a continuous process of collective learning; adjustments to techniques if necessary; method well mastered from the beginning (knowledge of ancestors)	2 Significant contribution to strengthening the flexibility of management methods through a continuous process of collective learning; Technical adjustment to planting methods; Ongoing tests on the vegetation component of the top of the beach	1 Minor technical adjustments (improvement of coral reproduction strategies, testing with new species).	1 Minor adjustments to the propagation techniques and planting of the plants used; adjustment in terms of water retention techniques during planting (more suitable substrate used in a second phase)	1 Limited technical adjustments, depending on the results obtained (e.g. choice of plants)	1 Minor technical readjustments (tests carried out to lead to a germination protocol)	1 Some choices were adjusted during the project, the spontaneous regrowth of many durand potato plants on the site has, for example, freed up funds to plant more species (650 instead of the 400 initially planned) and to carry out more educational workshops + adjustment of watering according to rainfall Climate change and future risks are rather in the minds, the project has not necessarily been c…	1 Following strong swells, the protection system trapped the sand in the enclosures leading to an accumulation of sediment covering the vines. As a result, openings were made to form U-shaped enclosures to allow the transport of sand.	1 Limited technical adjustments: faced with the observation of vegetation mortality linked to environmental constraints (wind), the wearer installed the first windbreaks which did not have the expected results; installation of new wind screens (woven fascines) to shelter the plants Following the observation of a high mortality rate of creeping plant cuttings, the bearer realized that it was neces…	1 Numerous experiments and adjustments have been made concerning the fight against invasive species (8-month experiment in order to find the best protocol for the control of Prosopis juliflora); other adjustments were made as the CEDTM's experience was built (the CEDTM first started by producing the young plants itself, then it turned to an external service provider allowing it to have viable and…	2 Collective learning strategy based on experimentation with various techniques (materials, structure to promote accretion)	2 Adaptive philosophy based on continuous collective learning ("learning by walking") and continuous adjustments	1 Adjustments based on results achieved (pragmatic approach)	1 Limited adjustments to the applied technical solution (material used); Good command of the technical solution that has been the subject of adjustments and a previous learning process (previous project)	0 No technical adjustments to the NBCD have been made; No need for adjustment was necessary	2 Adaptive philosophy: continuous readjustments according to the experience acquired: technical adaptation of the furniture to be able to move it, flexible management of uses according to the evolution of the beach	1 Adjustments based on results achieved (pragmatic approach)	2 Flexible management, continuous readjustments according to constraints and opportunities: adjustment of the pollutant treatment method (containment and bio-remediation)	2 Significant technical adjustments as we go along: adjustment of the coral transplant method to increase its success against diseases; abandonment of the seagrass restoration project and replacement by an alternative strategy that is the installation of eco-moorings; European Commission amendments and validation of the evaluator	1 Limited adjustments because the LIFE framework constrains flexibility (e.g.: the desire of the SafN leader to replace imported metal wires with local materials such as hemp could not materialize)
	8.2. NBCD's transformational potential	1 The use of Nature-based Solutions helps to orient the territory towards a type of risk response that is more adaptive than heavy defence. However, the transformational potential of this project remains limited, especially in view of the political context in which priorities are still focused on the economic aspect	1 The use of Nature-based Solutions helps to orient the territory towards a type of risk response that is more adaptive than heavy defence. However, the transformational potential of this project remains limited. Some transformational elements of this project can nevertheless be recalled: Hollistic "ridge to reef" vision	2 Contributes to changing beach management and maintenance practices in favour of more natural beaches; promotes the use of SafN as an alternative to coastal engineering; takes into account customary territories that have not been taken into account in recent administrative boundaries	1 The use of Nature-based Solutions helps to orient the territory towards a type of risk response that is more adaptive than heavy defence. However, the transformational potential of this project remains limited, particularly in view of its scale	3 Strong transformational potential at the scale of Kanak territories: collective ecosystem-based territorial management model that can influence risk reduction policies, recognized and promoted by public institutions (PPGR takes note of tribal management methods and relies on them)	1 The use of Nature-based Solutions helps to orient the territory towards a type of risk response that is more adaptive than heavy defence. However, the transformational potential of this project remains limited.	1 The use of reforestation at the top of the beach helps to orient the territory towards a type of risk response that is more adaptive than heavy defence. However, the transformational potential of this project remains limited.	1 Contributes to orienting the territory towards an adaptive, but not transformational, response (does not generate bifurcation in adaptation practices)	1 The use of the restoration of native ecosystems contributes to orienting the territory towards a type of risk response that is more adaptive than heavy defence and counter-attack, which remain the dominant responses currently in this territory. However, the transformational potential of this project remains limited.	1 The use of Nature-based Solutions and more particularly the reforestation of the top of the beach contributes to orienting the territory towards a type of risk response that is more adaptive than heavy defence. However, the transformational potential of this project remains limited.	1 The use of Nature-based Solutions and more particularly the reforestation of the top of the beach contributes to orienting the territory towards a type of risk response that is more adaptive than heavy defence. However, the transformational potential of this project remains limited.	1 The use of reforestation at the top of the beach helps to orient the territory towards a type of risk response that is more adaptive than heavy defence. However, the transformational potential of this project remains limited.	2 The programme is innovative in the sense that no other project has brought together so many players around so many themes. It helps to create synergies in the territory and to improve the knowledge and skills of many stakeholders. The return to beaches with native and less orderly vegetation changes the relationship of the inhabitants to the coast.	0 Very specific project with little replicable, very limited scale of application	2 This project demonstrates that actions are possible when they seemed unthinkable by many The project has contributed to opening up the field of possibilities for the municipalities of Martinique and even beyond (dissemination on the scale of the Caribbean) The project is strongly supported by the mayor who wants to set up a research centre dedicated to biodiversity in Lamentin and continue to w…	1 Helps introduce new, greener solutions (artificial reef/geotextile sock) Limited transformational potential because the project is led by a private actor who interacts little with public actors	2 Helps shift the view of beaches towards more natural beaches and values the use of SafN as an alternative to coastal engineering	2 Helps shift the view of beaches towards more natural beaches and values the use of the NBCD as an alternative to coastal engineering Redistribution of uses at the level of the municipality of Port-Louis	1 Promotes inaction Scale of application too limited to have transformational potential	1 Demonstrates the reversibility of coastal engineering; Limited transformational potential because the project is led by a private actor who interacts little with public actors	2 Can help change economic actors' perception of climate risks and adaptation solutions	1 The port context and scale of application limits the transformational potential, low impact of the project on risk reduction and adaptation practices; However, the project could trigger a dynamic that will potentially be followed by other actors; The project leader highlighted an increase in the skills of all stakeholders in the territory thanks to the project	2 Helps shift the view of beaches towards more natural beaches and values the use of SafN as an alternative to coastal engineering
	8.3. Risk of maladaptation associated with the NBCD	2 No maladaptive effect; Restoring ecosystems keeps the field of possibilities open	2 No maladaptive effect; Restoring ecosystems keeps the field of possibilities open	2 No maladaptive effect; Replanting native vegetation along the coastline keeps the field of possibilities open	2 No maladaptive effect; Restoring ecosystems keeps the field of possibilities open	2 No maladaptive effect; Restoring mangroves and replanting native vegetation along the coastline keeps the field of possibilities open	2 No maladaptive effect; Restoring ecosystems keeps the field of possibilities open	2 No maladaptive effect; Restoring ecosystems keeps the field of possibilities open	2 No maladaptive effect; Restoring ecosystems keeps the field of possibilities open	2 No maladaptive effect; Restoring ecosystems keeps the field of possibilities open	2 No maladaptive effect; Restoring ecosystems keeps the field of possibilities open	1 Potential maladaptive effect linked to the replanting of casuarinas (invasive exotic species, choice of casuarina at the detriment of native species that have proven their effectiveness in controlling erosion)	2 No maladaptive effect; Restoring ecosystems keeps the field of possibilities open	2 No maladaptive effect; Replanting native vegetation along the coastline keeps the field of possibilities open	2 No maladaptive effect; The extension of an existing ecosystem keeps the field of possibilities open on the project site However, the project is part of an already maladaptive context (the development of a new district has led to a decrease in the fallback area available for mangroves in the future, even if these two projects are not officially linked, they are both carried out by and on the ter…	2 No maladaptive effect; Restoring ecosystems keeps the field of possibilities open	2 No maladaptive effect; Replanting native vegetation along the coastline keeps the field of possibilities open	2 Restoring ecosystems does not contribute to creating a lock-in effect; leaves several possibilities open in the future	2 Restoring and maintaining the functionalities of ecosystems does not contribute to creating a lock-in effect; leaves several possibilities open in the future	2 Restoring and maintaining the functionalities of ecosystems does not contribute to creating a lock-in effect; leaves several possibilities open in the future	2 No maladaptive effect; Replanting native vegetation along the coastline keeps the field of possibilities open	2 No maladaptive effect; Restoring ecosystems keeps the field of possibilities open	2 The project is not maladaptive in itself since it makes it possible to restore and preserve coastal ecosystems; On the other hand, it is part of a maladaptive context	2 Restoring and maintaining the functionalities of ecosystems does not contribute to creating a lock-in effect; leaves several possibilities open in the future
