# Supplementary material for: Assessing nature-based coastal defense
Source: Sci Rep. 2025 May 14;15:16798. doi: 10.1038/s41598-025-96744-7 (PMC12078504; doi:10.1038/s41598-025-96744-7)
Supplement: Supplementary file 3 — Supplementary Material 3 [file 41598_2025_96744_MOESM3_ESM.xlsx]

## Sheet: Feuil1
Domains	Variable	Question associated with the variable	Indicator	Question associated with the indicator	Scoring system	Guidelines for scoring
Enabling conditions	1. Local context	Is the local and national context favorable to the deployment and success of the NBCD project?	1.1. Regulatory context	Is the regulatory environment favorable to the deployment and success of the NBCD project?	NA = Not evaluated, not applicable 0 = Unfavorable legal context: policies and regulatory tools relating to environmental protection, land-use planning, risk management and adaptation to climate change, and terms and conditions of their application restrict the implementation of the NBCD project (e.g. presence of protected species). 1 = Neutral legal context: policies and regulatory tools relatin…	1. Indication of the policies and tools applying to the site where the NBCD project is deployed 2. Assessment of the degree of application of policies and tools within the NBCD project's perimeter, and whether or not they facilitate the deployment and success of the NBCD project Associated legal analysis
			1.2. Land tenure context	Is the land tenure context favorable to the deployment and success of the NBCD project?	NA = Not evaluated, not applicable 0 = Unfavorable land tenure context: land tenure (e.g., private or partially public and partially private ownership) acts as a barrier to the implementation of the NBCD project and/or has caused or could cause its failure or a significant delay in its implementation. 1 = Relatively unfavorable land tenure context: the land tenure system allows the NBCD project t…	1. Land tenure applicable to the site on which the NBCD project is deployed. 2. Assessment of whether or not the land tenure system is conducive to the implementation and success of the NBCD project
			1.3. Technical context	Is the technical know-how required to deploy the NBCD project mastered (e.g. already deployed for a previous project)?	NA = Not evaluated, not applicable 0 = Absence of technical know-how and previous experimentation 1 = No previous experimentation or only partial experimentation, but technical skills to deploy the NBCD project, for example with the support of external partnerships. 2 = Existence of one or more previous experiments, and technical know-how relatively well mastered. 3 = Existence of numerous previo…	Indicate whether the techniques required to implement the NBCD project have already been applied in previous NBCD projects in the area, as well as the degree of technical mastery of the NBCD project held by the project's holder and its partners.
			1.4. Cognitive context (including technical and scientific knowledge and indigenous and local knowledge)	Is the knowledge required for the deployment and success of the NBCD project available locally?	NA = Not evaluated, not applicable 0 = Absence of knowledge that could support the implementation of the NBCD project (total absence or very limited existing knowledge that could be useful to the project) 1 = Existence of limited to very limited knowledge that can support the implementation of the NBCD project: knowledge limited to certain fields, not up-to-date, approximate, from a limited numbe…	Indicate whether all the knowledge required (geomorphological, ecological, related to uses, etc.) for the deployment and success of the NBCD project is (i) available at an appropriate spatial scale (e.g. hydro-sedimentary compartment, NBCD project's perimeter), (ii) robust, (iii) up-to-date, and (iv) derived from a variety of sources and types of sources (scientific, local and indigenous knowledg…
	2. Governance	Is the NBCD project's governance favorable to its deployment and success?	2.1. Human and technical capacities	Do the NBCD project'sholder and its partners have the human and technical skills and capacities to deploy it successfully?	NA = Not Assessed, Not Applicable 0 = Lack of human and technical skills and capacity (including project management): failure, abandonment or limited implementation of the NBCD project 1 = Limited human and technical skills and capacities (including project management), or whose initial mobilization and/or stabilization over time encountered difficulties, which was detrimental to the implementati…	Indicate : 1. NBCD project's management capacity by the holder and its partners 2. Whether the holder and its partners have the human (in terms of numbers and skills) and technical (in terms of numbers and skills) capacities required to deploy the NBCD project successfully.
			2.2 Identification and involvement of concerned stakeholders (including potential winners and losers)	Have the NBCD project's holder and his partners identified and succeeded in involving all stakeholders?	NA = Not evaluated, not applicable 0 = No initial identification and involvement of stakeholders concerned by the NBCD project 1 = Limited to very limited (late and/or marginal) identification and involvement of the stakeholders concerned 2 = Partial identification and/or involvement of the stakeholders concerned 3 = Satisfactory identification and involvement of the stakeholders concerned	Indicate : 1. Initial identification of the stakeholders concerned 2. Degree and methods of stakeholder involvement in the NBCD project
			2.3 Contribution to local capacity-building (development of partnerships, training, awareness-raising, education, information, events, etc.)	Does the NBCD project contribute to local capacity building?	NA = Not evaluated, not applicable 0 = No contribution to local capacity-building: no training, awareness-raising, education, information or events. 1 = Limited contribution to local capacity-building: one-off or targeted actions on a small scale, aimed at a specific type of public or stakeholder, with limited impact. 2 = Significant contribution to local capacity-building: regular or medium-scal…	Indicate : 1. Presence or absence of actual or potential contribution (in the case of recent projects) to local capacity building 2. Frequency, scope and scale of actions, and diversity of target groups
			2.4. Anticipation and resolution of conflicts	Do the NBCD project's holder and his partners have the capacity to anticipate and resolve conflicts?	NA = Not evaluated, not applicable 0 = No or very low capacity to anticipate and resolve conflicts: conflicts have arisen which have not been resolved, causing the NBCD project to fail. 1 = Low capacity for anticipation and/or conflict resolution: conflicts have arisen which have not been adequately resolved; these conflicts constrain the deployment of the NBCD project or have limited its success…	Indicate : 1. If the NBCD project has generated conflicts 2. If conflicts were anticipated by the NBCD project's holder 3. If conflicts have been resolved satisfactorily by the NBCD project's holder 4. Whether conflicts, if any, have or will have an impact on the deployment and success of the NBCD project.
	3. Funding	Do the NBCD project's holder and its partners have the capacity to finance it?	3.1 Initial economic evaluation of the NBCD project	Was an economic evaluation carried out prior to the NBCD project's deployment on the ground?	NA = Not Assessed, Not Applicable 0 = Lack of economic evaluation prior to the deployment of the NBCD project 1 = Economic evaluation of the cost of the NBCD project prior to its deployment, possibly including a comparative analysis of the cost of different options 2 = Cost-benefit analysis of the NBCD project upstream of its deployment 3 = Cost-benefit comparison of the NBCD project and other op…	Indicate : 1. The existence or absence of an economic evaluation, at least of the cost of the NBCD project 2. The existence or absence of a cost-benefit analysis of the NBCD project 3. The existence or absence of a comparative cost-benefit analysis of the NBCD project and other options.
			3.2 Financial capacity for NBCD project deployment	Do the NBCD project's holder and its partners have a sufficient budget to ensure its deployment?	NA = Not evaluated, not applicable 0 = Very inadequate budget: lack of funding hinders the deployment of the NBCD project 1 = Insufficient budget: certain needs and/or key actions are not covered by the funding obtained 2 = Adequate budget: needs and/or key actions are covered, but additional funding would be welcome 3 = Comfortable budget: all needs and/or key actions are satisfactorily covered	Indicate whether the funding obtained allows the NBCD project to be deployed in the field, and which needs and/or actions are not covered or not covered satisfactorily.
			3.3. Long-term financial viability of the NBCD project	Is the NBCD project financially viable in the long term?	NA = Not evaluated, not applicable 0 = Long-term financial viability neither considered by the holder and its partners, nor assured 1 = Long-term financial viability considered by the holder and its partners, but not yet assured 2 = Long-term financial viability considered and with a high probability of being assured by the project's holder and partners. Examples: the NBCD project is part of the …	Indicate : 1. Whether or not the holder is aware of the financial requirements beyond the duration of the project to sustain and/or ensure the success of the NBCD project. 2. Whether the holder has a strategy for financing the NBCD project over the long term, following on from the current project.
	4. Social acceptability	Does the public support NBCD in general?	4.1. Perception of NBCD by the civil society	Is the civil society in favor of NBCD in general?	NA = Not evaluated, not applicable 0 = The population declares itself unfavorable to NBCD in general 1 = The population declares having a mixed opinion about NBCD in general 2 = The population declares itself in favor of NBCD in general	Based on the survey of the population and corresponds to the majority of responses
			4.2 Civil society's confidence in NBCD's effectiveness in reducing coastal risks	Does the civil society have confidence in NBCD's effectiveness?	NA = Not evaluated, not applicable 0 = The population has no confidence in the effectiveness of NBCD in general to reduce coastal risks 1 = The population has limited confidence in the effectiveness of NBCD in general to reduce coastal risks 2 = The population is fairly confident in the effectiveness of NBCD in general to reduce coastal risks 3 = The population is confident or very confident in t…	Based on the survey of the population and corresponds to the majority of responses
			4.3 Involvement of the civil society in the project	Is the civil society involved in implementing the NBCD project?	NA = Not evaluated, not applicable 0 = No public involvement in the NBCD project 1 = Low to very low level of involvement of the population in the NBCD project: in a limited number of actions and/or very occasional involvement and/or limited number of participants and/or selective involvement of certain groups (e.g. partnership with a school) and/or involvement of the population in a very limited…	Indicate the level of involvement, in terms of the frequency of actions, the number of participants, the diversity of groups involved and the spatial scale at which involvement takes place.
Risk reduction	5. NBCD project's effectiveness in reducing risk	Are the conditions required to ensure the effectiveness of the NBCD project met, and does the NBCD project reduce risk?	5.1. Technical understanding	Do the NBCD project'sholder and its partners have a good understanding of the coastal system and of the processes involved in risk reduction?	NA = Not assessed, not applicable 0 = Lack of understanding of coastal processes, causes of erosion or flooding, and how the NBCD project will reduce risk 1 = Partial understanding of coastal processes, the causes of erosion or flooding, and how the NBCD project will reduce risk, mainly based on experience. 2 = Good understanding of coastal processes, the causes of erosion or flooding, and how th…	Indicate the level of involvement, in terms of frequency of actions, number of participants, diversity of groups involved and the spatial scale at which involvement takes place.
			5.2. Technical readiness	Were the NBCD project's holder and its partners technically ready to deploy the NBCD project on the ground?	NA = Not evaluated, not applicable 0 = The holder and its partners were not technically ready to deploy the NBCD project: the NBCD project is outside their area of expertise or innovative and the promoter and its partners have not deployed a strategy to be technically ready. 1 = The holder and its partners were not technically ready to deploy the NBCD project, but they had a strategy in place to …	Indicate the degree of technical readiness, internal or external, of the sponsor and its partners to deploy the NBCD project
			5.3. Temporal scales considered	Were the lead time until full effectiveness and the duration of risk reduction benefits taken into account and evaluated?	NA = Not evaluated, not applicable 0 = No mention or consideration of the time dimension by the NBCD project's holder and its partners 1 = Limited consideration of the temporal dimension: the holder and his partners are aware of the temporal challenges associated with the NBCD project, but these have not been included in the technical studies. 2 = Partial consideration of the temporal dimension (…	Definitions : -Risk reduction time: time elapsing between the NBCD project's implementation and full effectiveness (=maximum risk reduction benefits) -Duration of benefits: time during which the NBCD project reduces risk, from full effectiveness to the NBCD project's obsolescence. Indicate : 1. The NBCD project's holder's and partners' awareness of temporal challenges 2. The extent to which the N…
			5.4. Spatial scale	Is the spatial scale of the NBCD project suitable for reducing risk?	NA = Not evaluated, not applicable 0 = Pilot project carried out on a scale too small to reduce risk. Examples: project deployed over a few dozen meters of coastline, coral replanting over a small area. 1 = Pilot project or small-scale project (localized intervention, small part of a sediment cell) with limited risk-reduction potential or having generated little risk reduction. 2 = Medium-scale p…	Indicate the spatial scale of implementation and its expected (recent project) or actual (mature project) impact on risk reduction.
			5.5. Upscaling potential of the NBCD project	Does the NBCD project have the potential to be scaled up (replicability, extension)?	NA = Not evaluated, not applicable 0 = The NBCD project has no potential for scaling up (very specific pilot or experimental project that cannot be replicated). 1 = The NBCD project has moderate potential for scaling up, or has been scaled up for the first time by transferring it to one or more other sites, or by extending its initial scope of application. 2 = The NBCD project has significant pot…	Indicate whether the NBCD project has the potential to be scaled up, or has been scaled up, by transfer to one or more other sites or by extension on the initial application site or by generalization, as well as its recognition as a territory-wide solution.
			5.6. Risk reduction potential/capacity	Does the NBCD project have the capacity to reduce risk?	NA = Not evaluated, not applicable 0 = No risk reduction capacity: NBCD project is ineffective (failure, expert opinion) 1 = Uncertain risk-reduction capacity: lack of evidence on risk-reduction capacity, disagreement of experts and/or studies consulted on the risk-reduction capacity of the NBCD project 2 = Reduced to medium risk-reduction capacity, according to the experts and/or studies consult…	Indicate the risk-reduction capacity of the NBCD project, based on the experts and studies consulted, taking into account the robustness of the evidence, and the agreement/disagreement of studies and experts.
	6. Studies, monitoring evaluation	Have studies, monitoring and evaluation of the NBCD project been planned or carried out?	6.1. Studies supporting the implementation of the NBCD project	Have the necessary studies been carried out to support the implementation of the NBCD project?	NA = Not evaluated, not applicable 0 = No studies 1 = Studies limited in number, scope (mainly technical, geomorphological and/or ecological) and depth 2 = Relatively diversified and in-depth studies 3 = Comprehensive, in-depth studies	Indicate : Types and depth of studies carried out in support to the NBCD project (geomorphological, ecological, economic and socio-cultural studies, etc.).
			6.2 Monitoring associated with the implementation of the NBCD project	Is monitoring planned/in place to evaluate the success of the NBCD project?	NA = Not evaluated, not applicable 0 = No monitoring planned or carried out 1 = Monitoring is planned for the duration of the project, but has not yet begun, or is only partially implemented, and does not address risk reduction capacity; at this stage, there are no plans to continue monitoring activities after the end of the project. 2 = Monitoring is carried out for the duration of the project a…	Indicate : 1. Whether or not the NBCD project includes monitoring activities 2. Whether monitoring activities have been started and are being implemented 3. Duration of monitoring activities: duration of the project, continuation a few years after the end of the project, integration into the activities of an observatory for example. 4. Whether risk reduction capacity is being monitored
			6.3. Final evaluation of the NBCD project	Will (Has) the NBCD project be (been) evaluated?	NA = Not evaluated, not applicable 0 = No evaluation planned, no evaluation carried out 1= An evaluation is planned, but the conditions under which it will be carried out (methodology, organization responsible for carrying it out) are not precisely defined, or consist mainly of verifying that the actions financed have actually been carried out. 2= An evaluation is planned or has been carried out,…	Indicate : 1. Whether or not the evaluation of the solution is included in the NBCD project 2. Whether or not the conditions for carrying out the evaluation have been precisely defined
Externalities	7. Co-benefits and disbenefits	Have the co-benefits and disbeneficts of the NBCD project been anticipated and realized?	7.1 Preliminary identification and assessment of the co-benefits and beneficiaries generated by the NBCD project	Have the co-benefits and beneficiaries of the NBCD project been identified and assessed prior to deployment?	NA = Not evaluated, not applicable 0 = No initial identification and evaluation of co-benefits and beneficiaries 1 = Identification of potential co-benefits and beneficiaries by the project sponsor and its partners, without any dedicated study having been carried out as part of the project. 2 = Identification and brief study of potential co-benefits and beneficiaries; or in-depth study of a parti…	Indicate : 1. Whether potential co-benefits and beneficiaries have been identified and accurately assessed as part of the project 2. Whether the studies carried out cover all or only some of the co-benefits and beneficiaries
			7.2. Realization of co-benefits	Has (will) the NBCD project generated ( generate) co-benefits?	NA = Not evaluated, not applicable 0 = No co-benefits 1 = One co-benefit has been generated or is expected, which will benefit a limited number of people or groups 2 = Several co-benefits have been or are expected to be generated, benefiting a relatively large and/or diversified workforce or groups. 3 = A large number of co-benefits have been or are expected to be generated, benefiting a large nu…	Indicate : 1. Number, diversity and scope of co-benefits 2. Number and diversity of beneficiaries
			7.3 Preliminary identification and assessment of the disbenefits and potential losers generated by the NBCD project	Have the disbenefits and losers been identified and assessed before the NBCD project's deployment?	NA = Not evaluated, not applicable 0 = No identification and initial assessment of negative side effects and losers 1 = Identification of negative side effects and potential losers by the project holder and its partners, but no dedicated study has been carried out as part of the project. 2 = Identification and brief study of negative collateral effects and potential losers; or in-depth study of o…	Indicate : 1. Whether negative collateral effects and potential losers have been identified and accurately assessed as part of the project 2. Whether the studies carried out cover all the negative collateral effects or only some of them 3. Whether mechanisms for avoiding negative collateral effects and/or compensating losers have been envisaged or included in the project.
			7.4 Realization of disbenefits	Have (will) the NBCD project generated (generate) disbenefits?	NA = Not evaluated, not applicable 0 = Major negative collateral effects and significant losses have been generated or are expected 1 = Significant negative collateral effects have been generated or are expected 2 = Minor negative collateral effects have been generated or are expected 3 = No negative collateral effects have been generated or are expected	Definition: Negative collateral effects = lasting negative effects Indicate the extent of negative collateral effects and losses, both observed and expected
	8. Adaptive dimension of the NBCD project	Does the NBCD project contribute to climate adaptation at the territory's scale?	8.1. Iterative learning and flexibility	Does the NBCD project contribute to increased flexibility of adaptation policies and actions, through technical adjustments and collective learning?	NA = Not evaluated, not applicable 0 = No contribution to enhancing the flexibility of policies and actions; no technical adjustment of the NBCD and therefore no collective learning process (may be due to a lack of need for adjustment linked to a good command of the technique used). 1 = Limited technical adjustments that do little to enhance the flexibility of policies and actions, and hence the …	Definition: Here, flexibility is assessed through the NBCD project's capacity for technical adjustment to contextual elements, constraints and opportunities. In a pioneering field such as NBCD, this technical adjustment capacity contributes to the collective learning process (iterative learning process). Please indicate: 1. If the NBCD project has undergone technical adjustments 2. Whether a coll…
			8.2. Transformational potential of the NBCD project	Does the NBCD project have the capacity to support transformational adaptation at a broader scale?	NA = Not evaluated, not applicable 0 = No transformational potential 1 = Limited transformational potential (limited scale, low stakeholder involvement, low impact on risk reduction and adaptation practices) 2 = Medium transformational potential (medium scale, significant stakeholder involvement, moderate impact on risk reduction and adaptation practices) 3 = High transformational potential (larg…	Definition: Territories are currently on an incremental adaptation trajectory. The transformational adaptation required to close the adaptation gap calls for a bifurcation of risk reduction and adaptation policies, which the NBCD project can help to generate. Indicate: 1. Whether the NBCD project has transformational potential 2. The mechanisms through which the NBCD project supports or can suppo…
			8.3. Risk of maladaptation associated with the NBCD project	Is the NBCD project likely to increase exposure and vulnerability, or to generate path dependency effects that would produce maladaptation in the longer term?	NA = Not evaluated, not applicable 0 = Major maladaptive and path dependency effects 1 = Minor maladaptive and path dependency effects 2 = Absence of maladaptive and path dependency effects	Indicate : 1. Whether the NBCD project is maladaptive and generates path dependency effects or not 2. What processes, if any, contribute to the risk of maladaptation
